# Supplementary material for: Heme and iron toxicity in the aged spleen impairs T cell immunity through iron deprivation
Source: Nat Aging. 2025 Oct 17;5(11):2247–62. doi: 10.1038/s43587-025-00981-4 (PMC12618244; doi:10.1038/s43587-025-00981-4)
Supplement: Supplementary file 2 — Proteomics raw data. [file 43587_2025_981_MOESM2_ESM.xlsx]

## Sheet: 67863-74 proteinGroups
Protein IDs	Majority protein IDs	Protein name	Gene name	Intensity Old_0hr_Day 1	Intensity Old_0hr_Day 2	Intensity Old_0hr_Day 3	Intensity Old_24hr_Day 1	Intensity Old_24hr_Day 2	Intensity Old_24hr_Day 3	Intensity Young_0hr_Day 1	Intensity Young_0hr_Day 2	Intensity Young_0hr_Day 3	Intensity Young_24hr_Day 1	Intensity Young_24hr_Day 2	Intensity Young_24hr_Day 3	LFQ intensity Old_0hr_Day 1	LFQ intensity Old_0hr_Day 2	LFQ intensity Old_0hr_Day 3	LFQ intensity Old_24hr_Day 1	LFQ intensity Old_24hr_Day 2	LFQ intensity Old_24hr_Day 3	LFQ intensity Young_0hr_Day 1	LFQ intensity Young_0hr_Day 2	LFQ intensity Young_0hr_Day 3	LFQ intensity Young_24hr_Day 1	LFQ intensity Young_24hr_Day 2	LFQ intensity Young_24hr_Day 3	Number of proteins	Razor + unique peptides	Unique peptides	Razor + unique peptides Old_0hr_Day 1	Razor + unique peptides Old_0hr_Day 2	Razor + unique peptides Old_0hr_Day 3	Razor + unique peptides Old_24hr_Day 1	Razor + unique peptides Old_24hr_Day 2	Razor + unique peptides Old_24hr_Day 3	Razor + unique peptides Young_0hr_Day 1	Razor + unique peptides Young_0hr_Day 2	Razor + unique peptides Young_0hr_Day 3	Razor + unique peptides Young_24hr_Day 1	Razor + unique peptides Young_24hr_Day 2	Razor + unique peptides Young_24hr_Day 3	Unique peptides Old_0hr_Day 1	Unique peptides Old_0hr_Day 2	Unique peptides Old_0hr_Day 3	Unique peptides Old_24hr_Day 1	Unique peptides Old_24hr_Day 2	Unique peptides Old_24hr_Day 3	Unique peptides Young_0hr_Day 1
sp|A1L314|MPEG1_MOUSE	A1L314	Macrophage-expressed gene 1 protein OS	Mpeg1	50566000	60511014	87232512	70866528	106858440	144702600	48800884	59927040	5.72107e+07	125468036	103273170	100700310	46533000	100974330	69354024	60449008	41852889	80318720	51556610	66532752	49658692	81335636	102788290	80764635	1	4	4	2	3	4	2	2	4	1	1	1	1	1	1	2	3	4	2	2	4	1
sp|A2A432|CUL4B_MOUSE	A2A432	Cullin-4B OS	Cul4b	34785000	14984856	91519392	75797088	212044230	92496480	28885750	39813120	70356744	302099480	199051600	194044100	34526000	35905050	70253994	82499568	100664856	63507490	44067184	38448432	5.44137e+07	167471142	162094130	141867170	1	12	8	6	2	6	8	8	7	4	6	5	7	9	10	4	1	2	4	5	5	1
sp|A2A4P0|DHX8_MOUSE	A2A4P0	ATP-dependent RNA helicase DHX8 OS	Dhx8	3900500	1.31571e+06	20250012	5.21081e+06	38098188	133698600	0	94889232	1.63001e+07	43762744	20129835	23534510	23444000	13385718	3.1051e+07	37391792	26278128	23929770	0	30339360	0	41226074	5.7567e+07	31417000	1	7	7	2	1	3	1	3	1	0	2	1	3	2	2	2	1	3	1	3	1	0
sp|A2A5R2|BIG2_MOUSE;sp|G3X9K3|BIG1_MOUSE	A2A5R2	Brefeldin A-inhibited guanine nucleotide-exchange protein 2 OS	Arfgef2	2811100	0	0	8.28488e+06	21118401	0	0	0	0	1.50237e+07	0	13675573	5250300	0	0	8553152	8.55839e+06	0	0	0	0	6.30754e+06	0	1.25334e+07	2	2	2	1	0	1	2	2	0	0	0	0	2	1	1	1	0	1	2	2	0	0
sp|A2AAJ9|OBSCN_MOUSE	A2AAJ9	Obscurin OS	Obscn	190790000	0	1.60098e+07	0	0	0	38606632	8.62631e+06	1.37245e+07	0	0	1.37294e+07	72820000	0	6.2201e+07	0	0	0	51050664	41696208	46126668	0	0	45259895	1	3	3	3	0	1	0	0	0	2	1	1	0	0	1	3	0	1	0	0	0	2
sp|A2AB59|RHG27_MOUSE	A2AB59	Rho GTPase-activating protein 27 OS	Arhgap27	7354500	17636508	22771302	0	0	4150080	15148858	16943904	45572649	164332838	4903976	7230852	22251000	39285972	21615768	0	0	12861711	11595020	24126336	2.98192e+07	11293368	1.48467e+07	13050057	1	6	6	1	2	4	1	0	1	3	2	2	2	1	1	1	2	4	1	0	1	3
sp|A2ADY9|DDI2_MOUSE	A2ADY9	Protein DDI1 homolog 2 OS	Ddi2	64365000	88320510	1.27423e+08	94502400	177014160	143549800	70319368	73461168	97234615	260324580	1.31881e+08	149788490	65762000	96971886	78070680	121199328	90603468	74146000	73836558	93564720	85897405	129141964	150344150	106898990	1	11	11	9	9	10	6	8	8	7	6	7	8	7	7	9	9	10	6	8	8	7
sp|A2AF47|DOC11_MOUSE	A2AF47	Dedicator of cytokinesis protein 11 OS	Dock11	68382000	51054156	1.08672e+08	51257280	144602982	109336530	114525000	156608640	1.31509e+08	175135846	1.33344e+08	120455955	84315000	107867574	76998960	90133376	73652355	66996020	93385212	112982688	100311683	104946470	1.18386e+08	100864455	1	19	19	10	7	12	7	11	8	14	16	12	12	10	11	10	7	12	7	11	8	14
sp|A2AGT5|CKAP5_MOUSE	A2AGT5	Cytoskeleton-associated protein 5 OS	Ckap5	58728000	36463500	9.56139e+07	65578160	232163820	157553700	43433988	40227840	36841652	197765960	175114830	176888300	55971000	62945856	79436436	112245568	89106048	81415190	40518436	58621968	44589357	102638006	161017780	109645330	1	19	19	11	7	9	8	15	13	9	7	6	13	11	14	11	7	9	8	15	13	9
sp|A2AIV2|VIR_MOUSE	A2AIV2	Protein virilizer homolog OS	Virma	0	1.04506e+07	0	56374448	16261344	27354110	19887648	40007520	7.85545e+06	58264198	80220470	46737200	0	19005696	0	21298992	28532223	28423070	24514458	28221696	17915727	23678730	5.70361e+07	56836530	1	5	5	0	1	0	4	2	3	1	2	2	3	4	4	0	1	0	4	2	3	1
sp|A2AKG8|FOCAD_MOUSE	A2AKG8	Focadhesin OS	Focad	0	0	45575580	4.49349e+06	0	0	0	0	143091000	1.53626e+07	6847676	1.30047e+07	0	0	0	5.19267e+06	0	0	0	0	0	7525140	9840765	7995450	1	3	3	0	0	1	2	0	0	0	0	1	2	1	2	0	0	1	2	0	0	0
sp|A2AN08|UBR4_MOUSE	A2AN08	E3 ubiquitin-protein ligase UBR4 OS	Ubr4	63811000	52054110	9.38662e+07	169412672	302048730	201687600	75401224	87198768	47511104	297667380	200587750	227755600	84819000	77511546	9.66279e+07	177996640	106852068	102772120	96957374	110285712	79428958	146165000	172753130	122009155	1	27	27	10	11	11	16	21	15	10	12	4	17	15	20	10	11	11	16	21	15	10
sp|A2AQ07|TBB1_MOUSE	A2AQ07	Tubulin beta-1 chain OS	Tubb1	6789900	7.09061e+06	1.23777e+07	0	0	4488715	0	0	0	0	0	0	5191500	13711590	7.25238e+06	0	0	4122046	0	0	0	0	0	0	1	2	2	2	1	2	0	0	1	0	0	0	0	0	0	2	1	2	0	0	1	0
sp|A2AQ19|RTF1_MOUSE	A2AQ19	RNA polymerase-associated protein RTF1 homolog OS	Rtf1	37593000	21775608	5.58765e+07	22555600	81797364	48767370	19799082	52480224	2.9626e+07	101578074	10163461	59893510	31487000	32257386	39421434	32630720	38520333	29270640	24661050	44610912	22170544	59243032	36102660	44580370	1	7	7	6	4	5	4	5	4	4	5	3	5	1	4	6	4	5	4	5	4	4
sp|A2AR02|PPIG_MOUSE	A2AR02	Peptidyl-prolyl cis-trans isomerase G OS	Ppig	33336000	27562464	4.7539e+07	72118000	215182440	129729300	30823004	58863024	33937027	199538800	101711940	141655370	40528000	56052612	5.17284e+07	81677808	78394716	58403730	46634580	54021168	43992533	92321586	1.15694e+08	82130745	1	7	7	3	3	3	4	7	5	3	5	3	5	3	5	3	3	3	4	7	5	3
sp|A2ASS6|TITIN_MOUSE	A2ASS6	Titin OS	Ttn	174350000	509385240	2.06375e+08	334131040	553471920	309932900	189195300	232411680	173323560	1037224560	5.19156e+08	772893500	302840000	326647260	1.97045e+08	417864960	416856240	368018300	281884200	209031840	162866910	583320940	313541800	412233400	1	14	14	2	5	5	5	6	7	4	4	5	7	8	9	2	5	5	5	6	7	4
sp|A2BE28|LAS1L_MOUSE	A2BE28	Ribosomal biogenesis protein LAS1L OS	Las1l	16186000	1.02902e+07	7.99833e+06	28107616	147984921	78326210	21745498	16495488	6.60139e+06	174338068	46870340	98280495	15835000	24353676	1.29754e+07	43507056	66502971	33660450	14975798	18277488	8.17233e+06	70736316	82929110	70529400	1	9	9	3	2	2	3	8	8	5	3	1	8	2	6	3	2	2	3	8	8	5
sp|A2BH40|ARI1A_MOUSE;sp|E9Q4N7|ARI1B_MOUSE	A2BH40	AT-rich interactive domain-containing protein 1A OS	Arid1a	132090000	119602908	153544500	110542128	283187610	225582000	159194840	189112320	2.47193e+08	405339120	160689650	173151795	132360000	187599780	162365580	146273280	158571999	126430720	164325560	175582080	157400100	195861100	1.31601e+08	155016420	2	17	16	13	10	9	8	12	11	11	12	13	13	5	7	12	9	8	7	11	10	10
sp|A2RSY6|TRM1L_MOUSE	A2RSY6	TRMT1-like protein OS	Trmt1l	1637000	0	0	3616600	0	7913841	0	0	0	0	0	10956767	2175400	0	0	4.68523e+06	0	5076250	0	0	0	0	0	6281988	1	2	2	1	0	0	1	0	1	0	0	0	0	0	2	1	0	0	1	0	1	0
sp|A3KMP2|TTC38_MOUSE	A3KMP2	Tetratricopeptide repeat protein 38 OS	Ttc38	117850000	127184688	147622560	1.12134e+07	8.89404e+06	15602100	132523240	251449920	166474760	1.56928e+07	8465754	23437435	140190000	146524140	140821260	15249640	4.91074e+06	14858020	156303720	221771520	1.07518e+08	1.01708e+07	1.4142e+07	26157300	1	12	12	10	9	11	3	2	2	9	10	9	2	1	4	10	9	11	3	2	2	9
sp|A6H5Y3|METH_MOUSE	A6H5Y3	Methionine synthase OS	Mtr	0	0	0	0	5.48024e+06	0	3.8347e+06	0	0	9.78004e+06	0	0	0	0	0	0	2.90292e+06	0	0	0	0	5.53767e+06	0	0	1	2	2	0	0	0	0	1	0	1	0	0	1	0	1	0	0	0	0	1	0	1
sp|A6H630|ARMT1_MOUSE	A6H630	Damage-control phosphatase ARMT1 OS	Armt1	10218000	1.05923e+07	18114816	8292072	11173302	21277020	11089074	15330384	1.0275e+07	9.76609e+06	0	9589598	8014900	1.10452e+07	1.14655e+07	1.43683e+07	1.04579e+07	10609559	8.80794e+06	1.1015e+07	1.03555e+07	10999152	0	16342135	1	4	4	2	2	2	1	1	2	2	4	1	1	0	1	2	2	2	1	1	2	2
sp|A6PWY4|WDR76_MOUSE	A6PWY4	WD repeat-containing protein 76 OS	Wdr76	4399700	0	0	0	6966189	20325960	0	0	0	27816614	39983790	1.32041e+07	5881300	0	0	0	9.54287e+06	8134838	0	0	0	1.68077e+07	2.79558e+07	12460547	1	4	4	1	0	0	0	1	2	0	0	0	3	2	1	1	0	0	0	1	2	0
sp|A8C756|THADA_MOUSE	A8C756	Thyroid adenoma-associated protein homolog OS	Thada	803290	0	0	1.21704e+07	54230499	27672440	9298921	9.80346e+06	12398774	64823706	36462140	26568545	2312400	0	0	1.11378e+07	25691904	15207790	8.29802e+06	9.67308e+06	8.70837e+06	35952818	40709020	23733955	1	6	6	1	0	0	4	5	5	1	1	1	6	4	4	1	0	0	4	5	5	1
sp|B1AXP6|TOM5_MOUSE	B1AXP6	Mitochondrial import receptor subunit TOM5 homolog OS	Tomm5	45021000	58914504	86057742	0	117631899	173313000	49901342	82400976	4.24112e+06	247198020	92329930	194397100	46627000	69917940	70156440	0	102323169	94320000	48952566	80258688	5.41654e+06	128657262	105354810	125650350	1	3	3	2	3	3	0	2	3	2	3	2	3	2	3	2	3	3	0	2	3	2
sp|B1AY13|UBP24_MOUSE	B1AY13	Ubiquitin carboxyl-terminal hydrolase 24 OS	Usp24	38254000	17809956	2.60291e+07	1.3615e+07	70424937	69190270	34719908	52615008	6.17823e+07	131244854	1.13594e+08	71904335	42196000	32200884	2.85462e+07	42168272	35901441	33543860	48133076	49180608	49203736	58920526	6.16738e+07	44654500	1	11	11	5	3	4	2	6	6	5	7	6	9	6	5	5	3	4	2	6	6	5
sp|B1AZI6|THOC2_MOUSE;tr|E9Q5E2|E9Q5E2_MOUSE	B1AZI6	THO complex subunit 2 OS	Thoc2	35935000	14145210	6.56346e+07	30180848	133248078	149156600	40880844	34509888	5.46901e+07	194823800	139522130	117764330	38274000	35798616	4.6503e+07	72001584	67447620	61824140	37354492	43054416	49805452	85935590	1.21688e+08	84785305	2	16	16	5	4	7	5	10	12	5	5	5	13	8	9	5	4	7	5	10	12	5
sp|B1AZP2|DLGP4_MOUSE	B1AZP2	Disks large-associated protein 4 OS	Dlgap4	14770000	1.11823e+07	20748774	1.25654e+07	29325537	17945690	18234416	18654624	7.81289e+06	0	0	20170420	11108000	17208144	19700412	17623328	17234667	11755940	13382628	14443920	12991929	0	0	16250002	1	3	3	2	1	1	1	1	1	3	2	1	0	0	2	2	1	1	1	1	1	3
sp|B2RQC6|PYR1_MOUSE;sp|Q8C196|CPSM_MOUSE	B2RQC6	CAD protein OS	Cad	255230000	215022960	4.40862e+08	1519673920	3015549000	2319617000	189958800	219335040	2.58652e+08	4739140800	3.5925e+09	3238775000	413220000	466798500	580597440	1563843520	1562223240	1221627400	351148920	384251040	350793090	2292433000	2766533000	2111999000	2	78	78	26	24	32	55	61	59	21	26	23	66	64	65	26	24	32	55	61	59	21
sp|B2RRE7|OTUD4_MOUSE	B2RRE7	OTU domain-containing protein 4 OS	Otud4	6590400	949352	5.84981e+07	1.32536e+07	64460745	29087240	0	2.84511e+06	0	34321428	18681674	19114950	9278500	6.05701e+06	40212858	1.00594e+07	1.29089e+07	16026540	0	1.05063e+07	0	24895200	24106060	17020601	1	4	4	1	1	2	2	4	3	0	1	0	3	2	2	1	1	2	2	4	3	0
sp|B2RUP2|UN13D_MOUSE	B2RUP2	Protein unc-13 homolog D OS	Unc13d	61021000	50775588	77159718	116691632	112250745	111225550	48634950	51738912	5.84606e+07	105780082	37672250	60495375	54178000	51499602	79562844	89364688	80859087	50353780	54659474	57297456	5.3587e+07	45428082	53537440	61280800	1	12	12	7	6	7	9	7	9	6	6	7	7	5	5	7	6	7	9	7	9	6
sp|B2RWS6|EP300_MOUSE;sp|P45481|CBP_MOUSE	B2RWS6	Histone acetyltransferase p300 OS	Ep300	4071700	8.84269e+06	2.99944e+07	3186032	49551858	24397440	43766874	4.92234e+06	0	1.01836e+07	5.71134e+07	7.81101e+06	7237000	1.03579e+07	0	6.19761e+06	1.29227e+07	10621742	0	9.16233e+06	0	1.00926e+07	0	1.07056e+07	2	3	3	1	2	1	1	3	2	1	1	0	1	1	1	1	2	1	1	3	2	1
sp|B2RXR6|ANR44_MOUSE;sp|Q505D1|ANR28_MOUSE	B2RXR6	Serine/threonine-protein phosphatase 6 regulatory ankyrin repeat subunit B OS	Ankrd44	245390000	275703480	3.97594e+08	320880160	514363770	375236400	266054300	351216000	397120330	414410780	316885800	446333200	253040000	368760960	298803780	426099680	261044910	226577600	273159940	354935520	295171050	258249980	326416200	311928450	2	28	28	22	19	19	14	16	18	20	22	17	18	18	20	22	19	19	14	16	18	20
sp|B2RY50|ARMC4_MOUSE	B2RY50	Armadillo repeat-containing protein 4 OS	Armc4	86672000	17314578	1.19465e+08	19961920	167870340	169893900	85593440	15839712	0	0	1.21381e+08	141865405	61755000	76342086	83687592	89227728	84299967	73171360	63399004	63531216	0	0	85075540	75037210	1	2	2	2	1	1	1	1	2	2	1	0	0	2	2	2	1	1	1	1	2	2
sp|B2RY56|RBM25_MOUSE	B2RY56	RNA-binding protein 25 OS	Rbm25	243250000	194892480	350301300	326700960	774213930	526462800	402965120	317869920	345521960	836233540	770896500	564199900	288670000	330970320	317696280	454929760	382702320	304640500	276397180	379481760	317674250	461523060	5.12259e+08	436025600	1	21	21	12	12	16	12	15	15	14	14	10	16	12	14	12	12	16	12	15	15	14
sp|B8ZXI1|QTRT2_MOUSE	B8ZXI1	Queuine tRNA-ribosyltransferase accessory subunit 2 OS	Qtrt2	1820700	7.89635e+06	1.59604e+07	1.34062e+07	68849460	36670830	13660542	1.27141e+07	7.34619e+06	84819078	25111350	62013275	7569700	1.27132e+07	1.45713e+07	24178576	33781158	22201880	11655082	14221008	7.20494e+06	29927048	25757160	40102565	1	3	3	1	2	2	2	2	2	3	2	2	3	2	3	1	2	2	2	2	2	3
sp|B9EJ86|OSBL8_MOUSE;sp|Q9ER64|OSBL5_MOUSE	B9EJ86	Oxysterol-binding protein-related protein 8 OS	Osbpl8	30317000	22887252	68958312	68272848	530994690	116985620	24101150	18151776	416370350	118503038	39248110	55807535	58866000	62232354	91920600	133895520	128950164	97146980	67711252	51465456	6.18178e+07	104969102	152317110	87679905	2	12	12	7	6	7	7	11	10	5	4	4	9	3	6	7	6	7	7	11	10	5
sp|C0HKD9|MFA1B_MOUSE;sp|C0HKD8|MFA1A_MOUSE	C0HKD9	Microfibrillar-associated protein 1B OS	Mfap1b	30357000	44340930	74338896	38747696	181044450	65328390	42680668	67708224	71000042	224943220	68744280	69551590	54307000	65870820	5.08146e+07	67581200	64943424	42792460	44274856	54820800	44171091	92570538	80274810	77824145	2	7	7	2	3	5	3	5	3	3	5	4	6	3	4	2	3	5	3	5	3	3
sp|C0HKG6|RNT2B_MOUSE;sp|C0HKG5|RNT2A_MOUSE	C0HKG6	Ribonuclease T2-B OS	Rnaset2b	18634000	22431294	2.61912e+07	16283688	65827539	7647911	15634444	9522360	1.05644e+07	1.19116e+07	0	0	21516000	16829712	2.45328e+07	6.52409e+06	17421048	9255805	17774280	20780064	1.60299e+07	1.39108e+07	0	0	2	3	3	2	3	2	2	3	1	2	1	1	1	0	0	2	3	2	2	3	1	2
sp|D0QMC3|MNDAL_MOUSE	D0QMC3	Myeloid cell nuclear differentiation antigen-like protein OS	Mndal	328800000	291826260	554010540	205748160	483602940	404462500	378187000	523985760	4.92465e+08	377501760	138600440	359936450	308610000	368366760	4.007e+08	272567520	273502170	248821400	377881600	478418400	362472740	278769660	211131800	251794900	1	20	6	18	18	20	13	16	16	19	19	14	15	7	16	6	6	6	2	6	6	5
sp|D3YXK2|SAFB1_MOUSE	D3YXK2	Scaffold attachment factor B1 OS	Safb	374920000	328355460	540146880	388144640	881343180	638061700	356025140	434302560	3208785100	984774900	5.26157e+08	673894650	409400000	724671000	646851720	765709120	630031500	481372600	528453980	680192640	622274630	715944460	810230300	710483100	1	24	15	17	15	18	16	18	20	16	17	17	20	14	18	10	8	12	8	11	13	9
sp|D3Z6Q9|BIN2_MOUSE;sp|Q7TQF7|AMPH_MOUSE	D3Z6Q9	Bridging integrator 2 OS	Bin2	949480000	906712560	1395846600	678808000	1162268730	1106714200	927509980	1228439520	1123337730	1661622580	652498000	1089463900	956910000	1260139140	1171156380	942712800	653018490	662755200	838770920	1122932160	9.71698e+08	839741500	713818600	795008950	2	25	23	24	20	22	19	20	20	23	24	22	23	18	19	22	18	20	18	19	18	21
sp|D3Z7P3|GLSK_MOUSE	D3Z7P3	Glutaminase kidney isoform, mitochondrial OS	Gls	161460000	158047920	300397620	301928320	682042950	524694300	144444020	174882240	2.1537e+08	639127680	352102300	413945450	201080000	238727520	271859640	321958720	312610320	271733300	157790000	207995040	159601500	361055840	316237900	282700050	1	19	19	11	13	13	14	18	16	12	12	12	18	14	14	11	13	13	14	18	16	12
sp|E9PV24|FIBA_MOUSE	E9PV24	Fibrinogen alpha chain OS	Fga	22614000	17616798	70106976	0	0	0	2.65586e+06	0	4.51006e+06	0	0	0	14702000	29985480	5.18204e+07	0	0	0	7.15949e+06	0	9.83842e+06	0	0	0	1	5	5	3	2	4	0	0	1	1	0	1	0	0	0	3	2	4	0	0	1	1
sp|E9PVA8|GCN1_MOUSE	E9PVA8	eIF-2-alpha kinase activator GCN1 OS	Gcn1	182870000	124774812	2.18768e+08	565285280	1514050920	943042800	150358600	129729600	2.47168e+08	1765484600	1425881600	1182426450	218520000	278357760	279979980	668553120	628231410	468521500	207203720	246576960	2.6259e+08	784443980	1193139200	802280750	1	61	61	24	21	25	41	50	48	24	23	17	50	40	45	24	21	25	41	50	48	24
sp|E9PVX6|KI67_MOUSE	E9PVX6	Proliferation marker protein Ki-67 OS	Mki67	68556000	4.83237e+06	4.27671e+08	70138928	168348240	436780200	0	0	0	676036700	4.96542e+08	41911690	116910000	20319696	332521740	93163616	172936080	228778400	0	0	0	207592020	4.91025e+08	46791915	1	23	23	11	2	21	8	10	13	0	0	0	17	11	5	11	2	21	8	10	13	0
sp|E9PYH6|SET1A_MOUSE	E9PYH6	Histone-lysine N-methyltransferase SETD1A OS	Setd1a	14803000	1.31366e+07	3.64041e+06	21555792	47280240	34185760	8185229	14614992	0	76177426	3.25956e+07	6.9098e+06	12967000	21292056	1.36848e+07	23688944	16141869	16723460	15265928	16006896	0	27941090	25082090	14308149	1	4	4	2	2	1	2	3	3	2	2	0	4	2	1	2	2	1	2	3	3	2
sp|E9Q1P8|I2BP2_MOUSE	E9Q1P8	Interferon regulatory factor 2-binding protein 2 OS	Irf2bp2	23448000	75669318	4.74607e+07	109942928	177842520	130517920	26376380	34980336	0	167069424	83967840	140261020	47548000	83123640	6.57239e+07	102879216	70968150	62413640	48496502	53777520	0	88691036	79522410	79379110	1	7	5	3	5	3	4	7	5	3	4	0	5	5	6	2	3	1	3	5	3	1
sp|E9Q394|AKP13_MOUSE	E9Q394	A-kinase anchor protein 13 OS	Akap13	14091000	4.40072e+06	5.68067e+07	34724496	17398746	48074380	21952152	72651168	8.92876e+06	29233000	12867085	1.6803e+07	13692000	1.23918e+07	3.0125e+07	32925184	22598298	18712040	22603672	62963568	19308724	21756896	2.86706e+07	17585048	1	12	12	5	2	9	4	2	5	5	9	2	2	2	2	5	2	9	4	2	5	5
sp|E9Q3L2|PI4KA_MOUSE	E9Q3L2	Phosphatidylinositol 4-kinase alpha OS	Pi4ka	0	21147516	1.19379e+07	9.17564e+06	1.33264e+07	27162850	2.86089e+06	23032512	40458063	0	0	36814370	0	27258930	1.05718e+07	23255808	29397222	12933892	10808106	15907104	1.44913e+07	0	0	15538354	1	3	3	0	1	1	2	1	1	1	1	2	0	0	3	0	1	1	2	1	1	1
sp|E9Q414|APOB_MOUSE	E9Q414	Apolipoprotein B-100 OS	Apob	27441000	61815816	1.08073e+08	92278512	283585860	626193100	206318060	29966112	35327578	181887726	157180540	639900750	101080000	158047920	89009094	84980256	116770086	201176700	189327640	148417920	86683794	133998414	214601200	227420250	1	7	7	2	2	4	2	5	6	3	2	4	3	3	4	2	2	4	2	5	6	3
sp|E9Q555|RN213_MOUSE	E9Q555	E3 ubiquitin-protein ligase RNF213 OS	Rnf213	82697000	69806250	1.16359e+08	35542832	203426100	200443100	178954220	182736000	148765720	71896206	2.83822e+07	108446895	88346000	128853468	1.29582e+08	74994160	99256644	96608570	144382940	152241120	103870613	54431846	3.13291e+07	97360930	1	27	27	16	12	14	7	17	21	19	23	15	6	3	11	16	12	14	7	17	21	19
sp|E9Q557|DESP_MOUSE	E9Q557	Desmoplakin OS	Dsp	174810000	124078392	1.98625e+09	100795712	74162115	79464600	154328800	116654256	12809702000	135420458	70815470	44006745	164070000	121752612	1.82962e+09	1.65737e+07	35923743	31878850	92962742	79805088	9384690500	72577052	38733970	12093780	1	96	96	21	15	59	9	4	9	18	15	96	9	5	4	21	15	59	9	4	9	18
sp|E9Q5C9|NOLC1_MOUSE	E9Q5C9	Nucleolar and coiled-body phosphoprotein 1 OS	Nolc1	137250000	204892020	2.2502e+08	1059950560	1621992600	1423315000	140473820	172406880	2.60878e+08	2774306000	1.77568e+09	1830834500	226440000	389351340	277973940	1055636320	1000467720	783917100	236847880	300412800	91137960	1477379240	1371165400	1239400650	1	22	22	10	10	11	20	18	17	9	11	6	21	21	19	10	10	11	20	18	17	9
sp|E9Q5K9|YTDC1_MOUSE	E9Q5K9	YTH domain-containing protein 1 OS	Ythdc1	2749500	0	1.16392e+07	0	22528206	16736560	0	0	16782006	1.36703e+07	0	0	5483400	0	1.20625e+07	0	9.07675e+06	8011174	0	0	8.90748e+06	1.10195e+07	0	0	1	3	3	1	0	1	0	2	2	0	0	3	1	0	0	1	0	1	0	2	2	0
sp|E9Q634|MYO1E_MOUSE	E9Q634	Unconventional myosin-Ie OS	Myo1e	0	0	1.3304e+07	0	4.2925e+06	25060300	0	0	6.68553e+06	0	0	0	0	0	1.02437e+07	0	3.31201e+06	12467139	0	0	7.16397e+06	0	0	0	1	3	3	0	0	2	0	1	3	0	0	1	0	0	0	0	0	2	0	1	3	0
sp|E9Q784|ZC3HD_MOUSE	E9Q784	Zinc finger CCCH domain-containing protein 13 OS	Zc3h13	0	0	0	0	0	0	0	0	0	0	0	0	0	0	0	0	0	0	0	0	0	0	0	0	1	2	2	0	0	0	2	1	1	0	1	0	1	0	0	0	0	0	2	1	1	0
sp|E9Q7G0|NUMA1_MOUSE	E9Q7G0	Nuclear mitotic apparatus protein 1 OS	Numa1	1634300000	1843410600	2394882000	1615528800	2948483700	2360489000	1886354000	2327227200	2466057200	3046267200	1693150800	2474000500	1708900000	2482146000	1.96894e+09	2010401600	1635373800	1305074400	1785673800	2271888000	1.82398e+09	1634030400	1.93116e+09	1767647500	1	87	87	73	72	75	65	69	72	76	78	72	72	62	74	73	72	75	65	69	72	76
sp|E9QAM5|HELZ2_MOUSE	E9QAM5	Helicase with zinc finger domain 2 OS	Helz2	1069800	0	0	1.88971e+06	22663611	15017840	1.28339e+06	0	1.79414e+06	0	8645703	0	2968400	0	0	5.71688e+06	4160916	6258918	3.24457e+06	0	3.6065e+06	0	6451830	0	1	3	3	1	0	0	1	2	3	1	0	1	0	1	0	1	0	0	1	2	3	1
sp|F6ZDS4|TPR_MOUSE	F6ZDS4	Nucleoprotein TPR OS	Tpr	844130000	742055220	1407113400	1123636960	2600891100	1842515000	828478940	864756000	8.51954e+08	2840693200	1730749900	1880607500	832490000	1248983280	1075828260	1519930720	1217370600	967605300	825852500	983301120	8.59451e+08	1376082180	1587898400	1268223100	1	74	74	50	46	57	52	65	59	52	53	38	64	50	61	50	46	57	52	65	59	52
sp|F7BJB9|MORC3_MOUSE	F7BJB9	MORC family CW-type zinc finger protein 3 OS	Morc3	22772000	0	7.42029e+06	21454784	49653810	32178840	30884084	29591568	1.3294e+07	34789156	1.52319e+07	32668385	21409000	0	20544048	25507088	21196458	16367140	19263614	27536112	17570841	19290008	25903460	23560985	1	7	7	3	0	2	4	5	5	5	4	2	3	2	3	3	0	2	4	5	5	5
sp|G3X987|GIMA9_MOUSE	G3X987	GTPase IMAP family member 9 OS	Gimap9	121410000	168901560	184170960	247281280	691808040	345433900	179056020	211896000	360638240	422030220	217840700	329772600	158300000	277148880	177905520	328738240	249654960	169016200	186283820	235224000	207604250	219832160	269777200	223096000	1	12	12	7	7	9	7	12	12	11	9	10	10	8	9	7	7	9	7	12	12	11
sp|G3X9C2|FBX50_MOUSE	G3X9C2	F-box only protein 50 OS	Nccrp1	0	0	90433932	0	0	13061355	0	0	763714580	1.49075e+07	0	0	0	0	67725834	0	0	5234236	0	0	573660380	6.30339e+06	0	0	1	4	4	0	0	2	0	0	1	0	0	4	1	0	0	0	0	2	0	0	1	0
sp|G5E870|TRIPC_MOUSE	G5E870	E3 ubiquitin-protein ligase TRIP12 OS	Trip12	158450000	112881798	2.32426e+08	182379360	367536960	302492100	132533420	159680160	158488570	362828680	2.53726e+08	377427600	139580000	167653260	165168540	258340800	195588540	165780500	128268000	169555680	152153430	222566860	2.67583e+08	229644150	1	26	26	19	15	20	15	18	19	16	18	14	19	15	21	19	15	20	15	18	19	16
sp|O08528|HXK2_MOUSE	O08528	Hexokinase-2 OS	Hk2	20083000	42716826	78010224	163828128	290483550	221979500	26796814	67594176	86640989	373182820	2.62525e+08	223501950	31634000	69949476	37400280	224100800	105536250	143536700	38009066	79262064	48460152	130198124	298472900	202110150	1	17	16	1	1	3	13	13	13	1	1	3	13	11	11	1	1	3	13	13	13	1
sp|O08529|CAN2_MOUSE	O08529	Calpain-2 catalytic subunit OS	Capn2	187790000	168927840	285228660	156615472	327903120	275741900	132787920	146020320	192769260	151743788	6.45204e+07	121311980	172680000	221540400	2.21819e+08	215729120	144641214	134013000	122068380	160781760	160298610	119068838	1.11489e+08	121867955	1	19	19	13	11	14	8	16	16	13	11	10	7	4	7	13	11	14	8	16	16	13
sp|O08539|BIN1_MOUSE	O08539	Myc box-dependent-interacting protein 1 OS	Bin1	211660000	197533620	284005800	180838560	460153980	325050300	231462660	265174560	363866960	433817720	157928760	263108550	182400000	254640060	274538940	212887200	228356550	167444200	209229540	302032800	287307160	222340540	206055190	220272000	1	11	11	9	9	9	7	10	10	9	10	9	10	5	9	9	9	9	7	10	10	9
sp|O08547|SC22B_MOUSE	O08547	Vesicle-trafficking protein SEC22b OS	Sec22b	144230000	123134940	294695520	138899696	340217010	317282000	110687140	186559200	160812270	333576820	1.22094e+08	286053550	126270000	191265840	176751360	206227520	194521230	149300700	109475720	127495296	1.22618e+08	184507380	2.29795e+08	180841900	1	10	10	8	6	10	7	8	10	8	10	8	8	5	9	8	6	10	7	8	10	8
sp|O08553|DPYL2_MOUSE;sp|Q62188|DPYL3_MOUSE	O08553	Dihydropyrimidinase-related protein 2 OS	Dpysl2	1194000000	737088300	1.50412e+09	775981120	1706899500	1332008000	918571940	1045185120	1252107400	1907123200	1241334600	1221997750	993270000	1197421920	1224192780	1095662880	941287770	779960900	892562040	1144692000	9.32281e+08	1116964640	1.038e+09	963690000	2	28	25	26	19	24	20	24	26	22	23	21	24	20	22	23	17	21	18	21	23	20
sp|O08573|LEG9_MOUSE	O08573	Galectin-9 OS	Lgals9	153520000	187718040	2.2671e+08	66733760	177284970	101058640	217119040	339422400	316830380	179581148	155895190	101079785	140270000	209267640	1.91659e+08	90508304	125983998	85469640	238201820	274531680	2.28713e+08	118997170	1.32159e+08	104459760	1	8	8	7	7	6	5	6	5	7	8	7	7	6	4	7	7	6	5	6	5	7
sp|O08579|EMD_MOUSE	O08579	Emerin OS	Emd	79127000	97751088	166707420	118973728	417413790	304064100	95633974	112936032	141709010	558520040	194645880	331184600	108000000	144776520	167916540	145283744	185265900	156649800	96180640	135328320	1.17676e+08	269962040	207353080	196038550	1	10	10	5	6	8	9	10	10	7	7	6	9	5	8	5	6	8	9	10	10	7
sp|O08582|GTPB1_MOUSE	O08582	GTP-binding protein 1 OS	Gtpbp1	85360000	73428948	1.09258e+08	81479216	198519660	132820900	74752758	127247760	196108050	334915880	2.22522e+08	224207950	95961000	114500646	1.08424e+08	129148144	104782761	82840470	92107622	128450448	1.1286e+08	149931342	184898120	122752220	1	13	13	8	6	7	7	9	8	6	8	9	11	6	8	8	6	7	7	9	8	6
sp|O08583|THOC4_MOUSE;sp|Q9JJW6|ALRF2_MOUSE	O08583	THO complex subunit 4 OS	Alyref	446320000	675527400	1.03873e+09	540615360	1041057360	926196200	543367680	877482720	8.43503e+08	1706433940	842290900	890354250	465160000	638774820	7.89899e+08	558968000	756993600	590299100	636199100	876536640	696363970	893134160	770060500	741229400	2	12	12	8	8	9	6	7	10	8	8	11	11	7	9	8	8	9	6	7	10	8
sp|O08585|CLCA_MOUSE	O08585	Clathrin light chain A OS	Clta	208180000	185786460	326256300	191435840	420599790	380974200	176317600	228121920	2.34363e+08	550787440	299559700	327089800	191860000	206416260	2.45603e+08	325553920	241259850	209547600	167440640	161727840	159858330	339083940	338935300	280599700	1	7	7	5	6	6	5	5	6	5	5	6	5	5	4	5	6	6	5	5	6	5
sp|O08600|NUCG_MOUSE	O08600	Endonuclease G, mitochondrial OS	Endog	8039900	6.57736e+06	9.69646e+06	4087400	39076290	20176620	10903798	1.23526e+07	7.07738e+06	47072674	3.14587e+07	34428090	8108900	14389614	8.36065e+06	1.32231e+07	1.3458e+07	12114094	10924158	1.23104e+07	8.77735e+06	1.87184e+07	3.00082e+07	19639155	1	3	3	2	1	2	2	3	2	2	2	1	3	2	3	2	1	2	2	3	2	2
sp|O08663|MAP2_MOUSE	O08663	Methionine aminopeptidase 2 OS	Metap2	100530000	59282424	156828360	169784176	462145230	237083800	94932572	87631632	145867210	454356260	323699200	311999050	93155000	130118850	140216700	194089440	187782840	141899200	103581500	102491568	1.23144e+08	256816620	279976400	206999200	1	12	12	10	7	9	9	11	11	7	9	9	11	10	10	10	7	9	9	11	11	7
sp|O08692|NGP_MOUSE	O08692	Neutrophilic granule protein OS	Ngp	108090000	172278540	549970980	0	0	102354230	0	0	0	0	0	0	124130000	290485980	3.75514e+08	0	0	77271660	0	0	0	0	0	0	1	9	9	4	6	9	0	0	4	0	0	0	0	0	0	4	6	9	0	0	4	0
sp|O08709|PRDX6_MOUSE;tr|Q8BG37|Q8BG37_MOUSE	O08709	Peroxiredoxin-6 OS	Prdx6	1037000000	1197356220	1.50453e+09	1017595680	2160426600	1490387000	1544815000	1833580800	2257658000	3530969200	1.96113e+09	2248786500	1032900000	1739867400	1378671600	1443815200	1157617170	843875800	1473351400	1909915200	1527160100	1751622500	1.9279e+09	1640708700	2	18	18	16	14	14	15	16	16	16	15	16	16	15	16	16	14	14	15	16	16	16
sp|O08734|BAK_MOUSE	O08734	Bcl-2 homologous antagonist/killer OS	Bak1	29439000	12812157	6.37e+07	38216976	101303649	67407360	31127386	0	1.49316e+07	24353918	19512031	11823735	26855000	29202336	37589892	51103200	32747301	28757120	25344128	0	25544801	22117122	2.83571e+07	27045095	1	5	5	3	1	3	3	4	3	4	0	1	1	1	1	3	1	3	3	4	3	4
sp|O08738|CASP6_MOUSE	O08738	Caspase-6 OS	Casp6	49475000	46240974	74490036	22476848	92534184	64290870	60458002	68074992	75298887	70161086	1.63979e+07	28003490	41775000	47869020	5.54272e+07	52834032	51406110	38643690	55243806	57196368	5.61308e+07	38451768	40449860	43542550	1	6	6	6	5	6	3	6	6	6	6	5	5	2	3	6	5	6	3	6	6	6
sp|O08740|RPB11_MOUSE	O08740	DNA-directed RNA polymerase II subunit RPB11 OS	Polr2j	25094000	21343302	38724816	43121856	84949911	58437790	27623430	15003792	43102189	125486896	3.33794e+07	32124765	17972000	28352178	2.69331e+07	56733968	45825831	25602640	19489610	27700704	36073608	55740730	54074570	40450270	1	3	3	3	2	3	2	2	3	3	1	2	3	1	1	3	2	3	2	2	3	3
sp|O08749|DLDH_MOUSE	O08749	Dihydrolipoyl dehydrogenase, mitochondrial OS	Dld	816520000	704698200	1.05127e+09	808543360	1588874130	996634900	764996460	897674400	702723570	1586126000	9.145e+08	1221821250	685450000	900865260	8.2958e+08	972826880	865333530	738420800	626039460	799217280	776421550	930703280	9.43238e+08	937232650	1	18	18	14	14	14	17	16	15	14	16	13	16	14	17	14	14	14	17	16	15	14
sp|O08756|HCD2_MOUSE	O08756	3-hydroxyacyl-CoA dehydrogenase type-2 OS	Hsd17b10	273470000	266636880	338457420	497918080	925166610	457884300	286994560	398999520	5.05527e+08	726732380	5.09709e+08	454081550	266120000	396052740	325239540	420672640	371885850	272113200	290262340	478962720	362093610	389440140	4.99677e+08	432689750	1	14	14	12	10	11	11	11	11	12	11	11	11	11	10	12	10	11	11	11	11	12
sp|O08759|UBE3A_MOUSE	O08759	Ubiquitin-protein ligase E3A OS	Ube3a	21288000	25900254	4.92716e+07	25712528	63382284	74190540	23598258	16457904	3.08624e+07	108409166	50613530	32657795	22654000	30689784	3.23385e+07	47232368	31687956	28996850	24359722	30371760	25122866	46980260	49988620	35714775	1	7	7	3	4	5	2	5	5	3	3	3	5	3	3	3	4	5	2	5	5	3
sp|O08784|TCOF_MOUSE	O08784	Treacle protein OS	Tcof1	1006900000	1222768980	1.59535e+09	1296018240	2328169500	1775050000	1434769200	1737936000	2.11542e+09	3188848800	1682742600	2307384500	1043200000	1750248000	1292837820	1625869280	1301767740	1027433000	1356586800	1791979200	1497196600	1688837560	1557384400	1646003700	1	38	38	30	33	32	28	32	33	30	33	30	33	30	34	30	33	32	28	32	33	30
sp|O08788|DCTN1_MOUSE	O08788	Dynactin subunit 1 OS	Dctn1	95234000	67070502	2.06993e+08	120762768	226859130	142462500	98903790	107989200	149132620	224830060	1.15508e+08	178988650	84315000	127239876	1.16629e+08	142789360	127452744	94009530	88898886	106634880	1.25125e+08	131431568	150323250	133778175	1	18	18	10	9	14	10	10	11	10	12	9	12	7	10	10	9	14	10	10	11	10
sp|O08795|GLU2B_MOUSE	O08795	Glucosidase 2 subunit beta OS	Prkcsh	296620000	261433440	295300080	481739680	979025940	673117300	161139220	264954240	292076860	902413280	5.06741e+08	566159050	291010000	348932700	347663220	540837920	464359500	373101100	196138060	269218080	2.34315e+08	497281620	424395400	436131500	1	12	12	10	9	10	10	12	11	9	10	9	11	11	11	10	9	10	10	12	11	9
sp|O08807|PRDX4_MOUSE	O08807	Peroxiredoxin-4 OS	Prdx4	481380000	418364460	743663760	446215680	716642910	534453800	260282240	339966720	390320450	675018260	557653800	457576250	533830000	558187200	728329920	611629120	362757960	360970500	237132920	147432960	188403150	400831580	567581300	373209250	1	10	10	10	8	9	4	6	7	4	4	4	6	3	3	10	8	9	4	6	7	4
sp|O08808|DIAP1_MOUSE	O08808	Protein diaphanous homolog 1 OS	Diaph1	82167000	59232492	174195720	150404336	258289020	274209200	112712960	86710176	145011110	291915080	164627210	186331050	83225000	96636816	150246900	165534992	123683706	126508010	106309740	103540032	1.06583e+08	159172742	190543210	151553490	1	17	17	11	11	11	11	12	15	10	10	10	10	8	12	11	11	11	11	12	15	10
sp|O08810|U5S1_MOUSE	O08810	116 kDa U5 small nuclear ribonucleoprotein component OS	Eftud2	694330000	709165800	9.78013e+08	1654784960	2657920500	1761950000	817128240	868916160	1096309430	2848991600	2621069000	2052165500	729070000	1084155120	9.70896e+08	1585859840	1292066370	1076846200	792177060	999501120	9.43227e+08	1643328380	1.91461e+09	1540439050	1	47	47	31	30	36	36	41	38	33	34	35	38	37	37	31	30	36	36	41	38	33
sp|O08848|RO60_MOUSE	O08848	60 kDa SS-A/Ro ribonucleoprotein OS	RO60	0	0	40667652	0	29918133	17065370	17851648	17773344	5.29339e+07	34943808	0	9529941	0	0	17301408	0	17832042	11267572	20087176	21161088	3.03341e+07	22264230	0	7.73829e+06	1	4	4	0	0	2	0	1	1	1	1	4	1	0	1	0	0	2	0	1	1	1
sp|O08900|IKZF3_MOUSE	O08900	Zinc finger protein Aiolos OS	Ikzf3	315920000	304033320	4.90532e+08	492662240	1075561740	695125300	264496760	127176480	1.28403e+08	756493460	4.70229e+08	624333450	322200000	410638140	3.88224e+08	567031520	495359280	396563200	237957500	279378720	179034970	411242300	384183800	387258650	1	15	12	9	8	12	13	14	11	8	7	7	7	7	9	7	6	9	10	11	8	5
sp|O08914|FAAH1_MOUSE	O08914	Fatty-acid amide hydrolase 1 OS	Faah	123620000	49393260	81049512	175137600	179993070	152339900	108549340	93485664	169091980	165311672	1.28548e+08	182606900	102820000	71410644	91912356	158693840	101948814	83910740	101891620	114527520	1.0482e+08	130745064	165486200	146976845	1	9	9	5	4	6	6	7	7	5	6	7	4	3	5	5	4	6	6	7	7	5
sp|O08915|AIP_MOUSE	O08915	AH receptor-interacting protein OS	Aip	150040000	121982562	2.30076e+08	190203200	461858490	296322000	120877320	146046240	2.56182e+08	389609880	201620210	260143350	141970000	164447100	1.93995e+08	291450880	213159330	172304300	109516440	158604480	170107070	226470880	2.23484e+08	201863050	1	12	12	9	8	10	9	11	9	10	10	10	10	7	8	9	8	10	9	11	9	10
sp|O08997|ATOX1_MOUSE	O08997	Copper transport protein ATOX1 OS	Atox1	255570000	291970800	4.39529e+08	219444160	489019140	324159500	356228740	352641600	319802270	459750220	394884600	406091200	258580000	388760040	3.81491e+08	299017920	253494090	195137600	346649360	353496960	2.37286e+08	261116700	397789700	294472600	1	5	5	4	4	5	3	4	4	5	4	4	4	5	5	4	4	5	3	4	4	5
sp|O09044|SNP23_MOUSE	O09044	Synaptosomal-associated protein 23 OS	Snap23	16054000	1.03713e+07	1.47128e+07	17171360	46104606	69647460	12594696	14563152	1.34469e+07	48764416	3.13793e+07	34692840	21094000	18941310	1.65773e+07	28520208	21992958	21806260	12721946	20528640	1.37563e+07	24461420	20819744	23668650	1	4	4	1	1	1	1	2	3	2	1	1	2	2	2	1	1	1	1	2	3	2
sp|O09061|PSB1_MOUSE	O09061	Proteasome subunit beta type-1 OS	Psmb1	452350000	416393460	8.56662e+08	661722240	1855367100	1166594300	586357820	486401760	1.02764e+09	1687064720	859826000	938944700	434460000	565716420	598184640	784215840	767013570	568382800	466081120	583925760	722169270	771128820	809206200	701252150	1	13	13	11	10	10	11	12	12	11	11	11	13	11	11	11	10	10	11	12	12	11
sp|O09106|HDAC1_MOUSE	O09106	Histone deacetylase 1 OS	Hdac1	457170000	494484480	7.61567e+08	438768480	1354942080	1155118700	394006720	575851680	620122150	1393489960	709847600	947399050	464860000	658997280	623686080	633285920	675049680	545968700	425422200	599749920	4.90765e+08	745498080	750999700	611872550	1	18	13	13	14	17	11	16	15	14	14	15	15	11	13	9	10	12	8	11	10	9
sp|O09110|MP2K3_MOUSE	O09110	Dual specificity mitogen-activated protein kinase kinase 3 OS	Map2k3	8587900	7.40281e+06	2.93583e+07	105017504	173923740	206901400	11979824	18308592	22082488	269943180	134372370	211094000	4931700	4.43133e+06	18871890	86851472	123562638	126637700	13130164	1.24109e+07	1.22198e+07	138228712	170566990	161612225	1	10	8	3	3	3	6	6	6	2	4	2	6	6	8	2	2	2	5	4	5	1
sp|O09111|NDUBB_MOUSE	O09111	NADH dehydrogenase [ubiquinone] 1 beta subcomplex subunit 11, mitochondrial OS	Ndufb11	0	40320090	87467466	33471312	134798067	85076640	43281288	51099984	8.64747e+06	148145300	0	5838620	0	51386598	4.8079e+07	38203280	58013874	48653400	30895282	49986720	5.38609e+07	72256432	0	33427335	1	3	3	0	1	3	1	2	2	2	1	1	3	0	1	0	1	3	1	2	2	2
sp|O09126|SEM4D_MOUSE	O09126	Semaphorin-4D OS	Sema4d	14282000	7.22529e+06	19567134	1.63018e+07	48484548	28390320	14074868	10057608	34165728	0	0	0	14830000	19246158	10908186	23149664	25430652	14559340	12039886	19757520	1.53707e+07	0	0	0	1	5	5	3	2	2	2	2	2	3	2	3	0	0	0	3	2	2	2	2	2	3
sp|O09130|NF2IP_MOUSE	O09130	NFATC2-interacting protein OS	Nfatc2ip	23977000	26277372	9.82479e+07	40194336	87787044	32043910	28700474	58053024	2.89998e+07	80549174	1.60796e+07	48687525	29273000	58294296	5.8913e+07	25781008	24570432	20074440	40111236	46322928	41388766	30334424	54421510	29475500	1	5	5	4	3	4	4	4	4	4	5	3	5	2	3	4	3	4	4	4	4	4
sp|O09131|GSTO1_MOUSE;sp|Q8K2Q2|GSTO2_MOUSE	O09131	Glutathione S-transferase omega-1 OS	Gsto1	44376000	34572654	90784302	41368768	766025910	97807220	1999861	2.55169e+06	0	148895928	67734810	67320630	64275000	79926678	1.26804e+08	79269024	155736459	88130250	6.52467e+06	8744112	0	82184336	85349330	77058135	2	7	7	6	4	6	4	7	5	1	1	0	5	4	3	6	4	6	4	7	5	1
sp|O09159|MA2B1_MOUSE	O09159	Lysosomal alpha-mannosidase OS	Man2b1	19730000	13188618	43921284	7.53246e+06	29386071	7349231	0	0	0	30632412	0	6.75695e+06	15071000	17652276	21713322	1.65093e+07	17158203	12331685	0	0	0	1.73848e+07	0	14782228	1	3	3	3	2	3	1	3	2	0	0	1	2	0	2	3	2	3	1	3	2	0
sp|O09167|RL21_MOUSE	O09167	60S ribosomal protein L21 OS	Rpl21	719600000	628223400	8.76928e+08	1440476800	2904835500	2200931000	663624020	856059840	9.61963e+08	3964937800	3020468000	2878009000	616580000	816033420	7.84389e+08	1384853920	1572545880	1390958000	634417600	897829920	808659830	2367307200	2654509000	2130178500	1	10	10	7	8	6	10	8	8	7	8	6	9	10	8	7	8	6	10	8	8	7
sp|O09172|GSH0_MOUSE	O09172	Glutamate--cysteine ligase regulatory subunit OS	Gclm	14809000	16598448	68856636	35421280	79368039	48430700	12124380	26216784	0	93898282	54321190	63855935	17979000	24376014	4.78234e+07	58523008	35464959	39125770	16383692	28308528	0	43042292	40884580	40538520	1	4	4	2	3	4	2	4	4	2	3	1	4	4	4	2	3	4	2	4	4	2
sp|O35083|PLCA_MOUSE	O35083	1-acyl-sn-glycerol-3-phosphate acyltransferase alpha OS	Agpat1	9084600	7339347	3.48556e+06	1.1803e+07	1.2665e+07	27107830	0	1.38581e+06	0	1.39183e+07	0	1.6737e+07	8611000	7.96573e+06	8.41396e+06	1.37213e+07	0	12384478	0	5.74698e+06	0	7.22942e+06	0	9793985	1	3	3	1	1	1	1	1	2	0	1	0	1	0	1	1	1	1	1	1	2	0
sp|O35127|C10_MOUSE	O35127	Protein C10 OS	Grcc10	19306000	51784740	2.68864e+07	38155344	112664925	47095810	39338574	39032928	16944665	58918640	76395770	76976945	19481000	56893572	3.01991e+07	60159680	51117777	30057950	28576278	40187664	34028752	59976686	43835660	46578350	1	4	4	3	3	3	3	4	4	3	4	3	2	3	4	3	3	3	3	4	4	3
sp|O35129|PHB2_MOUSE	O35129	Prohibitin-2 OS	Phb2	855880000	786823200	1337671440	1745041600	3318696900	2276911000	866063500	1074993120	1110019260	4157875600	2668930000	2951433000	825460000	1151589600	1095751260	1997904000	1817772300	1397115000	886423500	1095236640	746617040	2291112800	2402246000	2112352000	1	17	17	15	14	15	16	15	14	13	15	16	16	14	16	15	14	15	16	15	14	13
sp|O35130|NEP1_MOUSE	O35130	Ribosomal RNA small subunit methyltransferase NEP1 OS	Emg1	45738000	21481272	5.18795e+07	79921296	238774770	177374000	76880378	55886112	92994474	356020220	318139800	233491850	53409000	44578764	6.51784e+07	119312704	122998716	92805640	55686636	69118272	6.38076e+07	165121186	195458890	162528260	1	9	9	6	5	6	5	7	7	7	6	7	9	8	8	6	5	6	5	7	7	7
sp|O35134|RPA1_MOUSE	O35134	DNA-directed RNA polymerase I subunit RPA1 OS	Polr1a	0	6.28053e+06	1.11345e+07	37426032	127629567	82958370	3922354	3.68738e+06	6.85284e+06	185374940	1.164e+08	116165240	0	13624866	1.59535e+07	38562800	38843712	38026680	8.30199e+06	5866992	1.03162e+07	118948134	87253320	110268375	1	16	16	0	2	3	6	9	11	1	2	1	13	9	10	0	2	3	6	9	11	1
sp|O35143|ATIF1_MOUSE	O35143	ATPase inhibitor, mitochondrial OS	ATP5IF1	47560000	42927066	36250242	38475488	58813560	65556330	0	23337072	3.08074e+07	47306538	41777010	41805790	36621000	40865400	6.63408e+07	40889408	26136351	31509430	0	34404912	3.15779e+07	36262122	2.92788e+07	25889020	1	2	2	2	2	1	2	2	2	0	1	1	1	2	2	2	2	1	2	2	2	0
sp|O35166|GOSR2_MOUSE	O35166	Golgi SNAP receptor complex member 2 OS	Gosr2	20490000	16153002	2.4012e+07	30204816	45682461	38345010	11290638	18690912	0	39792714	3.20083e+07	45944715	19787000	21010860	19249740	36275568	33945237	21077900	15838044	18710352	0	21102454	27305850	28086445	1	2	2	2	2	2	2	1	2	1	2	0	2	2	2	2	2	2	2	1	2	1
sp|O35205|GRAK_MOUSE	O35205	Granzyme K OS	Gzmk	309510000	78850512	294104700	42671600	4.84718e+06	12229898	0	0	0	0	0	0	427540000	61722522	154066620	36950096	5.52468e+06	10205424	0	0	0	0	0	0	1	10	10	10	8	10	3	1	1	0	0	0	0	0	0	10	8	10	3	1	1	0
sp|O35207|CDKA1_MOUSE;sp|Q9CPY4|CDKA2_MOUSE	O35207	Cyclin-dependent kinase 2-associated protein 1 OS	Cdk2ap1	5357600	13459302	0	0	113294160	22393140	0	0	0	32390164	6.04574e+07	51386210	9102800	17444664	0	0	19920465	21840320	0	0	0	30483418	46500410	61635565	2	2	2	1	1	0	0	2	1	0	0	0	1	2	1	1	1	0	0	2	1	0
sp|O35215|DOPD_MOUSE	O35215	D-dopachrome decarboxylase OS	Ddt	274950000	422976600	4.94887e+08	382135520	907245360	810444600	346303240	450437760	4.33798e+08	872256140	575084400	779353400	289500000	553916700	4.12901e+08	479651040	470619990	463085000	344664260	476578080	355403800	470387260	5.07912e+08	618597200	1	8	8	7	8	8	7	8	8	8	7	7	8	8	7	7	8	8	7	8	8	8
sp|O35218|CPSF2_MOUSE	O35218	Cleavage and polyadenylation specificity factor subunit 2 OS	Cpsf2	76952000	79152732	1.05239e+08	140253888	313613910	178684000	75638418	80436240	162659000	314207600	2.2409e+08	257795900	88546000	135565380	1.14971e+08	181420640	130095531	105068550	92516858	111601152	84522753	162654298	182684810	155265285	1	17	17	9	9	11	10	13	10	7	8	12	12	10	14	9	9	11	10	13	10	7
sp|O35226|PSMD4_MOUSE	O35226	26S proteasome non-ATPase regulatory subunit 4 OS	Psmd4	101680000	156812760	2.43322e+08	340123040	656140770	362280500	78313722	100643472	1.39239e+07	675791520	656887000	570183250	136770000	184984920	177562020	492080160	256903110	264161500	93765944	130481280	1.5378e+07	399322780	539533500	351005550	1	11	11	4	6	7	8	9	7	3	5	1	7	9	8	4	6	7	8	9	7	3
sp|O35250|EXOC7_MOUSE	O35250	Exocyst complex component 7 OS	Exoc7	1811100	1.43371e+06	3.68727e+06	2.81744e+06	0	5361961	1028689	2.1603e+06	4.36379e+06	13113358	0	0	1605000	1.78599e+06	3.39969e+06	2.99651e+06	0	3410847	1.0066e+06	2.00089e+06	3.48017e+06	8049448	0	0	1	2	2	1	1	1	1	0	1	1	1	1	1	0	1	1	1	1	1	0	1	1
sp|O35280|CHK1_MOUSE	O35280	Serine/threonine-protein kinase Chk1 OS	Chek1	0	0	0	4.34369e+06	26330697	15764540	0	0	0	1.67686e+07	19714761	24095780	0	0	0	1.04151e+07	9.13522e+06	5671383	0	0	0	1.81599e+07	18071394	1.45042e+07	1	3	3	0	0	0	1	2	2	0	0	0	1	2	3	0	0	0	1	2	2	0
sp|O35286|DHX15_MOUSE	O35286	Pre-mRNA-splicing factor ATP-dependent RNA helicase DHX15 OS	Dhx15	946140000	829252260	1241395260	1328648960	3356610300	1720161000	993883580	1113937920	1574979400	3425164600	2339546000	2164949000	848580000	1144546560	1203843840	1449687360	1544365710	1123953800	863569400	1136630880	1149791220	1759449400	2.05313e+09	1699853850	1	36	35	31	31	30	30	36	32	33	33	31	34	30	31	30	30	29	29	35	31	32
sp|O35295|PURB_MOUSE	O35295	Transcriptional activator protein Pur-beta OS	Purb	101050000	94497624	1.23229e+08	359554240	625236570	217145600	123361240	196577280	195300870	595825120	2.61772e+08	457682150	101840000	206206020	1.95877e+08	290406560	206755470	175513800	114260320	219620160	2.55313e+08	206837620	289548600	255889700	1	11	10	8	7	6	8	7	8	8	9	7	8	8	8	8	6	6	8	7	8	8
sp|O35309|NMI_MOUSE	O35309	N-myc-interactor OS	Nmi	68147000	85113036	144283740	120942528	207360810	150165300	120683900	124597440	69147197	94224560	67354430	75312550	79467000	107352486	9.55177e+07	129406656	106482492	99229880	85155700	112858272	72680444	84466396	105471850	72968630	1	9	9	6	7	7	6	7	7	8	8	4	4	3	4	6	7	7	6	7	7	8
sp|O35326|SRSF5_MOUSE	O35326	Serine/arginine-rich splicing factor 5 OS	Srsf5	228690000	227059200	339913860	181643200	542320920	517882300	257309680	334704960	338991140	835083080	286455400	528158600	228710000	292982580	277218240	203745120	395064000	317910800	249817200	320215680	2.45994e+08	454658020	325371200	349505300	1	8	8	6	4	7	5	6	7	6	6	8	7	4	6	6	4	7	5	6	7	6
sp|O35343|IMA3_MOUSE	O35343	Importin subunit alpha-3 OS	Kpna4	150380000	131032080	170939340	312491360	462129300	311740700	185896980	155312640	2.28273e+08	711889560	4.74534e+08	640959750	136350000	163737540	2.06705e+08	360958080	284589450	202067500	149635820	180014400	166401380	365242760	396932800	335508850	1	15	10	12	8	9	12	12	14	11	8	11	14	12	13	8	4	7	8	9	9	7
sp|O35344|IMA4_MOUSE	O35344	Importin subunit alpha-4 OS	Kpna3	28762000	91773702	34167258	324937600	304422300	192308000	29992316	28147824	2.84506e+07	391043240	310720300	279399500	63433000	89258706	74319660	209925440	161673570	118836650	46404512	61941024	41584446	214362760	292495500	176041100	1	8	8	3	5	3	8	6	6	4	4	3	6	7	8	3	5	3	8	6	6	4
sp|O35345|IMA7_MOUSE	O35345	Importin subunit alpha-7 OS	Kpna6	0	0	1.03921e+07	21393152	77821236	50234570	0	9.31189e+06	1.36841e+07	43685418	6.09193e+07	56278790	0	0	0	18919312	32519502	37684770	0	0	19552101	31137860	50540380	32744280	1	3	3	0	0	1	3	3	2	0	1	1	2	3	2	0	0	1	3	3	2	0
sp|O35350|CAN1_MOUSE	O35350	Calpain-1 catalytic subunit OS	Capn1	580670000	570328560	9.71679e+08	444383840	1134279720	821946400	639375260	730049760	1165090950	955372160	4.56268e+08	629734350	608830000	849882060	7.94832e+08	652203520	571807350	459063300	648292940	767270880	661728610	541508320	538802000	507984650	1	38	38	27	25	34	24	30	28	27	29	34	26	21	21	27	25	34	24	30	28	27
sp|O35368|IFI3_MOUSE	O35368	Interferon-activable protein 203 OS	Ifi203	11250000	27300978	41357400	0	19605051	18281050	26436442	48873456	45890629	20555514	0	21273545	16299000	38530422	2.60249e+07	0	1.29645e+07	15203860	27231500	47920896	2.75481e+07	1.46305e+07	0	18486610	1	4	4	1	2	4	0	1	1	2	3	3	1	0	1	1	2	4	0	1	1	2
sp|O35381|AN32A_MOUSE;sp|Q64G17|AN32C_MOUSE	O35381	Acidic leucine-rich nuclear phosphoprotein 32 family member A OS	Anp32a	2260000000	2740872600	3.58545e+09	2445763200	4587202800	3133258000	3871759400	3894350400	4858245200	4917179200	3.66565e+09	3736505000	2271900000	3806001000	2926207800	2658393600	2419607700	1960153000	3237850800	4129574400	3.7381e+09	2804482000	3176800000	2786052500	2	16	14	13	12	14	12	13	13	13	14	15	14	13	14	11	10	12	10	11	11	11
sp|O35382|EXOC4_MOUSE	O35382	Exocyst complex component 4 OS	Exoc4	0	1.15548e+07	2.34803e+07	1.55011e+07	37814634	31239570	0	1.27822e+07	9.84319e+06	41090282	3.25476e+07	48082130	0	15615576	1.3784e+07	23819056	17059437	13050482	0	16582320	1.38126e+07	23043148	39434120	23915750	1	7	7	0	2	3	4	4	4	0	2	1	4	4	6	0	2	3	4	4	4	0
sp|O35405|PLD3_MOUSE	O35405	5-3 exonuclease PLD3 OS	Pld3	57976000	55784556	5.70815e+07	56355616	27119232	26010050	24419784	19564416	81270796	97619360	36999270	64807270	46421000	58583376	35398362	60690400	29949993	39948450	21962332	26478576	78882277	49194424	40688120	39837815	1	4	4	3	3	3	3	1	1	3	2	2	3	2	3	3	3	3	3	1	1	3
sp|O35435|PYRD_MOUSE	O35435	Dihydroorotate dehydrogenase (quinone), mitochondrial OS	Dhodh	0	0	0	22901424	17722125	32113340	3307991	0	0	47583780	1.67509e+07	1.37725e+07	0	0	0	23320864	1.36415e+07	13410470	5.48356e+06	0	0	21243904	22597080	13716168	1	3	3	0	0	0	2	2	2	1	0	0	2	1	1	0	0	0	2	2	2	1
sp|O35459|ECH1_MOUSE	O35459	Delta(3,5)-Delta(2,4)-dienoyl-CoA isomerase, mitochondrial OS	Ech1	17974000	16815258	2.72286e+07	24519264	28458945	27081630	12514274	7.48401e+06	1.57045e+07	20832756	17429137	14370277	16910000	18523458	21732558	27741248	16382412	14551480	1.01387e+07	1.24044e+07	1.12794e+07	1.16745e+07	24181300	1.62442e+07	1	4	4	3	2	2	2	3	2	2	1	2	2	1	1	3	2	2	2	3	2	2
sp|O35465|FKBP8_MOUSE	O35465	Peptidyl-prolyl cis-trans isomerase FKBP8 OS	Fkbp8	39468000	36358380	6.61347e+07	79976080	214338150	148082400	27857570	24241680	0	188675440	1.24775e+08	156730235	40804000	43486830	5.68781e+07	99852400	107486082	84105930	39392528	34688736	0	117543064	1.12032e+08	92161240	1	7	7	4	5	5	5	7	6	3	2	0	6	5	7	4	5	5	5	7	6	3
sp|O35492|CLK3_MOUSE	O35492	Dual specificity protein kinase CLK3 OS	Clk3	4224400	0	18719376	8.3496e+06	81953478	37200070	12714820	9.81033e+06	0	1.0204e+07	0	54543795	5351500	0	1.45575e+07	1.43779e+07	35238753	21465660	13763360	9.15313e+06	0	15962161	0	35121735	1	2	2	1	0	2	1	2	1	1	2	0	1	0	1	1	0	2	1	2	1	1
sp|O35593|PSDE_MOUSE	O35593	26S proteasome non-ATPase regulatory subunit 14 OS	Psmd14	114870000	111959370	2.33717e+08	244542080	550333710	427335100	122465400	140175360	145561460	637562300	5.04526e+08	547308850	90420000	191515500	168479880	307149920	211072500	221455500	133072960	112831056	1.08196e+08	281504360	4.73531e+08	315846750	1	9	9	7	3	9	5	8	7	5	6	6	9	6	7	7	3	9	5	8	7	5
sp|O35598|ADA10_MOUSE	O35598	Disintegrin and metalloproteinase domain-containing protein 10 OS	Adam10	0	2.16836e+06	0	7.04693e+06	0	24012300	0	0	0	34994730	8.28998e+06	13864781	0	5.56755e+06	0	1.09256e+07	0	8803200	0	0	0	1.55041e+07	12122000	1.18056e+07	1	2	2	0	1	0	1	0	2	0	0	0	2	1	1	0	1	0	1	0	2	0
sp|O35601|FYB1_MOUSE	O35601	FYN-binding protein 1 OS	Fyb1	310890000	291957660	4.13698e+08	209137920	433407510	379769000	327297180	430596000	412958180	332520660	1.26558e+08	241593200	287810000	371415240	310372860	382426560	212506200	197888600	277038520	382825440	352321840	218115900	2.56736e+08	213070800	1	18	18	16	14	14	9	14	16	16	17	14	10	7	12	16	14	14	9	14	16	16
sp|O35609|SCAM3_MOUSE	O35609	Secretory carrier-associated membrane protein 3 OS	Scamp3	81556000	72305478	1.09832e+08	84791936	121803966	119079000	61386418	61447248	72805190	212703080	5.71322e+07	85480715	63841000	84346974	83621640	111767920	84760344	62760790	57422326	66536640	5.91687e+07	94396186	101847790	85881370	1	6	6	6	5	5	4	4	5	5	4	4	6	2	5	6	5	5	4	4	5	5
sp|O35613|DAXX_MOUSE	O35613	Death domain-associated protein 6 OS	Daxx	12678000	1.18331e+07	18197256	4.4637e+06	1.02519e+07	18845660	16148534	16095024	4.89481e+06	100344630	11107305	6.01106e+06	9789800	16687800	1.40849e+07	15865960	1.52678e+07	11296785	14284576	15507936	10424852	1.3423e+07	26925470	1.14441e+07	1	3	3	2	2	2	1	1	2	2	2	1	3	1	1	2	2	2	1	1	2	2
sp|O35638|STAG2_MOUSE;sp|O70576|STAG3_MOUSE	O35638	Cohesin subunit SA-2 OS	Stag2	76467000	51578442	1.04259e+08	84641280	234505530	125150850	115166340	90112176	100140463	230469200	166991000	135234300	74509000	67125690	1.0664e+08	127424160	99916146	82008620	94720828	102142944	98699769	110877940	143311300	98036925	2	11	9	7	6	8	5	11	8	7	6	6	9	8	8	6	5	8	4	9	7	6
sp|O35643|AP1B1_MOUSE	O35643	AP-1 complex subunit beta-1 OS	Ap1b1	306770000	372479580	339391740	243960000	691760250	570701500	330748200	344736000	4.61181e+08	551428680	375614800	397530950	271330000	391282920	346481580	416906240	318854880	272807500	290710260	330207840	337658070	375898660	4.97023e+08	391282850	1	15	15	11	9	11	9	14	14	11	12	11	13	10	12	11	9	11	9	14	14	11
sp|O35648|CETN3_MOUSE	O35648	Centrin-3 OS	Cetn3	0	0	9.03694e+06	1.03484e+07	44288586	37589140	0	0	0	47425356	0	17185805	0	0	1.40849e+07	17895536	18462870	16423470	0	0	0	21004382	0	17708245	1	2	2	0	0	1	1	2	2	0	0	0	2	0	1	0	0	1	1	2	2	0
sp|O35654|DPOD2_MOUSE	O35654	DNA polymerase delta subunit 2 OS	Pold2	20460000	6.84016e+06	3.17064e+07	47843552	120819492	87394030	0	6.00074e+06	3.40569e+06	134111574	1.12791e+08	74251785	31222000	19628532	3.10332e+07	58663392	49152015	39209610	0	18439488	12682510	61738210	89824020	45247540	1	5	5	2	1	3	3	5	5	0	1	1	4	5	4	2	1	3	3	5	5	0
sp|O35658|C1QBP_MOUSE	O35658	Complement component 1 Q subcomponent-binding protein, mitochondrial OS	C1qbp	63056000	45912474	2.02775e+08	399734880	561006810	355861500	90159170	88812288	162267640	435345380	337660400	448133500	73303000	76072716	1.17939e+08	453474560	214863840	172566300	119991660	88801920	1.17059e+08	230450340	4.98193e+08	253489300	1	4	4	3	2	4	4	4	4	3	4	4	4	3	4	3	2	4	4	4	4	3
sp|O35685|NUDC_MOUSE	O35685	Nuclear migration protein nudC OS	Nudc	152640000	112298382	2.52294e+08	550151200	1279417950	969740600	155000680	170877600	2.12313e+08	1502142420	8.85742e+08	998584050	203850000	229844880	2.55674e+08	629108640	615997170	489625600	184410700	215395200	193784350	772920520	762432000	665246150	1	22	22	9	8	13	17	21	21	8	10	8	21	18	17	9	8	13	17	21	21	8
sp|O35691|PININ_MOUSE	O35691	Pinin OS	Pnn	133950000	99686610	2.43803e+08	250996320	594571320	414117200	155580940	170994240	2.51437e+08	510427040	327983700	399419500	173880000	191962260	2.36136e+08	274741760	260168760	200325200	172459380	203109120	161350390	283296060	275942700	250435850	1	16	16	7	6	11	12	14	12	11	10	10	12	10	12	7	6	11	12	14	12	11
sp|O35704|SPTC1_MOUSE	O35704	Serine palmitoyltransferase 1 OS	Sptlc1	9975800	13831164	7.85928e+06	23594784	53086725	33822890	0	0	2.59019e+06	24793356	1.4747e+07	73660510	13204000	22837320	9.39761e+06	23933760	19670364	16891140	0	0	9.05314e+06	29389538	24149950	24948275	1	5	5	2	1	2	2	3	3	0	0	1	3	1	5	2	1	2	2	3	3	0
sp|O35714|TNR18_MOUSE	O35714	Tumor necrosis factor receptor superfamily member 18 OS	Tnfrsf18	3820600	0	4.65635e+06	67331248	146495466	152615000	0	0	0	132685758	6.01732e+07	69712205	8377100	0	8.49434e+06	79554928	84080133	71453950	0	0	0	53268184	6.49091e+07	54951510	1	5	5	1	0	1	4	4	5	0	0	0	5	3	3	1	0	1	4	4	5	0
sp|O35730|RING1_MOUSE	O35730	E3 ubiquitin-protein ligase RING1 OS	Ring1	0	0	1.47197e+07	0	24785487	0	0	0	8.2802e+06	36324360	0	16311071	0	0	1.07645e+07	0	1.18698e+07	0	0	0	7.08423e+06	22873408	0	1.18299e+07	1	2	2	0	0	1	0	1	0	0	0	1	2	0	1	0	0	1	0	1	0	0
sp|O35737|HNRH1_MOUSE	O35737	Heterogeneous nuclear ribonucleoprotein H OS	Hnrnph1	820010000	741529620	1177710360	1502536800	2852744400	2160190000	659114280	902625120	1.0091e+09	3049662000	1.89097e+09	2364747000	804280000	1112392980	9.81709e+08	1651617760	1490984280	1252137300	634804440	939301920	781166790	1744663160	1749789800	1607261950	1	15	7	14	12	14	15	13	13	13	11	13	14	14	14	7	5	7	7	5	6	5
sp|O35744|CHIL3_MOUSE;sp|Q91Z98|CHIL4_MOUSE	O35744	Chitinase-like protein 3 OS	Chil3	420640000	664726320	1.07112e+09	38975392	114130485	187277600	0	0	0	0	0	0	404090000	964462860	8.53007e+08	75021552	82949103	108580660	0	0	0	0	0	0	2	15	15	12	12	15	4	7	11	0	0	0	0	0	0	12	12	15	4	7	11	0
sp|O35841|API5_MOUSE	O35841	Apoptosis inhibitor 5 OS	Api5	743360000	586070280	8.45986e+08	585212960	1468586700	739272300	764090440	802236960	8.68208e+08	1465591740	1222420100	1260951300	615170000	899511840	725307120	761634560	777192840	545850800	663898880	843760800	623142960	946489100	1175666800	861637700	1	25	25	16	16	20	16	20	19	16	18	20	20	17	18	16	16	20	16	20	19	16
sp|O35855|BCAT2_MOUSE	O35855	Branched-chain-amino-acid aminotransferase, mitochondrial OS	Bcat2	91742000	103950540	2.10524e+08	79676480	285465600	315827900	122821700	218401920	2.31037e+08	338348400	147940650	227896800	115570000	198479700	161005320	127138256	142911216	130681670	135139500	203977440	156103720	172897164	142097010	155673000	1	10	10	5	5	10	7	8	9	7	7	8	8	7	8	5	5	10	7	8	9	7
sp|O35857|TIM44_MOUSE	O35857	Mitochondrial import inner membrane translocase subunit TIM44 OS	Timm44	44368000	49627152	88460868	100278688	183497670	159256700	51330614	50849856	68977200	221548420	161017780	186948800	49373000	72781146	74446068	122630560	94578003	83991960	55277400	58721760	6.35397e+07	122786144	143654060	117196000	1	11	11	5	6	8	8	8	8	5	5	5	7	7	8	5	6	8	8	8	8	5
sp|O35864|CSN5_MOUSE	O35864	COP9 signalosome complex subunit 5 OS	Cops5	38421000	34028658	78970650	66103744	168858000	82810340	40396276	52608528	1.0988e+08	222566860	1.14315e+08	111191470	38300000	61531992	6.31889e+07	83240864	80801739	54068940	42917862	59470848	6.17028e+07	103237754	1.13207e+08	85618385	1	10	10	8	5	8	6	7	7	7	6	9	10	8	5	8	5	8	6	7	7	7
sp|O35887|CALU_MOUSE	O35887	Calumenin OS	Calu	123870000	137562660	296426760	171045920	461762910	398790200	89548370	143324640	152557020	415297200	2.60351e+08	302309200	127030000	194603400	2.27974e+08	223142080	209702520	185037500	104436620	178912800	1.16153e+08	230488060	291471400	231197350	1	10	10	5	5	8	6	8	9	4	5	5	8	5	5	5	5	8	6	8	9	4
sp|O35892|SP100_MOUSE	O35892	Nuclear autoantigen Sp-100 OS	Sp100	851180000	832090500	1194212100	558248960	802824210	761358900	899962900	1442318400	1620841900	778597380	395072700	694756950	686210000	1137240720	9.57596e+08	814912000	529003440	501415600	880967020	1225316160	1.02527e+09	497225040	5.18571e+08	614643600	1	24	17	17	15	19	12	14	20	16	18	21	14	11	13	11	9	12	8	8	13	11
sp|O35900|LSM2_MOUSE	O35900	U6 snRNA-associated Sm-like protein LSm2 OS	Lsm2	116090000	98950770	180035220	198814560	396290610	231110200	136462900	181154880	338098350	416881440	2.59808e+08	244734900	121320000	152778780	162736560	192274720	176536260	129579960	136666500	207684000	198113770	218115900	2.25051e+08	190831800	1	6	6	5	5	4	5	6	6	4	5	5	5	5	4	5	5	4	5	6	6	4
sp|O35904|PK3CD_MOUSE;sp|Q8BTI9|PK3CB_MOUSE	O35904	Phosphatidylinositol 4,5-bisphosphate 3-kinase catalytic subunit delta isoform OS	Pik3cd	18376000	20617974	42655830	29853856	60314166	33529450	60509920	69599088	82882710	77303368	35500740	61789120	26273000	32089194	36074370	34594384	34706691	25699580	52777192	64053504	48907770	42859350	48423210	36969690	2	9	9	4	4	6	3	6	5	8	7	8	7	4	6	4	4	6	3	6	5	8
sp|O35943|FRDA_MOUSE	O35943	Frataxin, mitochondrial OS	Fxn	0	0	0	0	9.67716e+06	0	0	12948984	1.3316e+07	47527200	17718184	20546365	0	0	0	0	1.1089e+07	0	0	13233456	9.4626e+06	1.59278e+07	1.6171e+07	19850955	1	3	3	1	0	1	0	1	0	0	2	2	2	1	1	1	0	1	0	1	0	0
sp|O35954|PITM1_MOUSE	O35954	Membrane-associated phosphatidylinositol transfer protein 1 OS	Pitpnm1	9482900	17845434	1.38348e+07	5.30104e+06	1.33917e+07	2906235	17821108	24319440	21807313	0	0	5.12538e+06	16443000	27036864	1.43899e+07	1.05788e+07	1.00063e+07	4407495	10206468	15918768	1.10337e+07	0	0	8013100	1	5	5	2	4	2	1	2	1	4	4	3	0	0	1	2	4	2	1	2	1	4
sp|O35955|PSB10_MOUSE	O35955	Proteasome subunit beta type-10 OS	Psmb10	411720000	424343160	606126360	411016960	568669140	546348600	365187140	456943680	4914625500	431554520	309090100	430236400	710040000	851997600	9.14342e+08	734858880	584009730	575653300	596049180	821314080	1.01558e+09	475347440	5.17421e+08	487140000	1	12	12	11	10	11	9	9	10	11	11	12	8	9	10	11	10	11	9	9	10	11
sp|O35972|RM23_MOUSE	O35972	39S ribosomal protein L23, mitochondrial OS	Mrpl23	6250300	3.52625e+06	1.3462e+07	3599480	59973264	20619400	6473462	3.20708e+06	4.22375e+06	69921564	42579570	45741740	9395400	10703187	1.39805e+07	8.62882e+06	24912927	17547450	8.14675e+06	7.79972e+06	5.99625e+06	26979230	3.07627e+07	18751360	1	4	4	2	1	2	2	4	2	2	1	1	4	3	3	2	1	2	2	4	2	2
sp|O35975|NAR2B_MOUSE;sp|P17981|NAR2A_MOUSE	O35975	T-cell ecto-ADP-ribosyltransferase 2 OS	Art2b	8208000	9.09235e+06	5665689	0	0	0	21324046	20099664	6.15927e+06	0	0	0	11014000	16452594	7.46783e+06	0	0	0	12912312	19705680	6.89503e+06	0	0	0	2	2	2	1	1	1	0	0	0	2	1	1	0	0	0	1	1	1	0	0	0	2
sp|O54692|ZW10_MOUSE	O54692	Centromere/kinetochore protein zw10 homolog OS	Zw10	0	3.97472e+06	18347022	61080736	60522849	68260170	3795613	0	7.58321e+06	113848390	43208660	76300950	0	6.86512e+06	19888650	83783568	27855198	31726890	4832446	0	3.48078e+06	66949228	47980130	48403360	1	7	7	0	1	2	3	4	6	1	0	2	5	3	5	0	1	2	3	4	6	1
sp|O54734|OST48_MOUSE	O54734	Dolichyl-diphosphooligosaccharide--protein glycosyltransferase 48 kDa subunit OS	Ddost	310790000	224312940	538992720	533082560	772031520	777969700	172316860	177163200	360002280	958408620	707318700	734469450	313140000	400257540	4.12159e+08	654394880	386254710	348682700	199090260	268997760	2.34205e+08	510125280	593100200	465306950	1	15	15	12	9	14	12	13	14	9	10	13	14	14	13	12	9	14	12	13	14	9
sp|O54774|AP3D1_MOUSE	O54774	AP-3 complex subunit delta-1 OS	Ap3d1	29376000	40413384	5.84994e+07	36143744	118178298	85976610	36144090	31201200	24939416	64256020	2.76967e+07	39758390	26214000	64876122	43697322	33623680	49860900	35773480	28084584	39341376	2.68962e+07	40877164	44836770	32564250	1	10	10	4	5	6	4	8	7	5	4	3	5	2	4	4	5	6	4	8	7	5
sp|O54786|DFFA_MOUSE	O54786	DNA fragmentation factor subunit alpha OS	Dffa	73188000	124646040	171571380	64398592	92895795	66777250	134915540	144037440	171195540	109972660	88916960	35795965	72888000	141754320	1.01956e+08	79590880	68334921	56044420	115237600	151787520	1.31473e+08	83630898	92148100	82222525	1	8	8	5	6	7	5	5	4	7	7	5	3	5	2	5	6	7	5	5	4	7
sp|O54788|DFFB_MOUSE	O54788	DNA fragmentation factor subunit beta OS	Dffb	23891000	26905464	35663544	22880880	33042006	22433750	59174304	59964624	96875053	56189598	42228450	71000655	29413000	44853390	3.16982e+07	31355280	38077479	20421590	50600708	53049168	46493568	41012956	35226950	38459350	1	6	6	3	3	4	3	2	2	5	5	5	3	3	5	3	3	4	3	2	2	5
sp|O54824|IL16_MOUSE	O54824	Pro-interleukin-16 OS	Il16	855470000	1110724200	1399006800	754700960	1538025570	955776000	1215593800	1660824000	1.84685e+09	1525189340	1100489500	1372269850	911320000	1606365000	1128741000	884128160	785699460	565527000	1245624800	1672228800	1240244300	903978660	9.87609e+08	998354600	1	28	28	23	22	26	23	25	24	23	26	27	23	22	24	23	22	26	23	25	24	23
sp|O54825|BYST_MOUSE	O54825	Bystin OS	Bysl	58294000	57302226	6.10248e+07	224289120	413893260	272087000	78875658	81648000	72232826	560424900	369804600	418463850	71774000	79679646	75520536	246219840	220933170	159715200	79122014	101892816	80082040	271489700	322842300	283035400	1	16	16	7	5	5	13	14	13	7	8	6	15	12	14	7	5	5	13	14	13	7
sp|O54833|CSK22_MOUSE	O54833	Casein kinase II subunit alpha OS	Csnk2a2	44902000	47968884	5.34266e+07	40327872	182032110	127233750	40895096	42284592	5.96078e+07	224566020	1.31637e+08	138511905	40165000	67409514	6.0919e+07	58041936	74372391	61414110	36232656	52675920	47492759	96996980	1.10091e+08	92466585	1	10	10	7	6	6	4	9	7	6	6	4	8	7	7	7	6	6	4	9	7	6
sp|O54879|HMGB3_MOUSE	O54879	High mobility group protein B3 OS	Hmgb3	101310000	104054346	1.21466e+08	100538912	160590330	112878770	67759098	91178784	75616867	181504868	104842760	104773930	97261000	155945520	1.14425e+08	118182784	72183609	51460730	70532130	99418752	6.3404e+07	77054416	1.17462e+08	79541490	1	7	7	4	5	4	6	6	6	4	6	4	6	3	4	4	5	4	6	6	6	4
sp|O54901|OX2G_MOUSE	O54901	OX-2 membrane glycoprotein OS	Cd200	0	0	0	1.43347e+07	21569220	23645500	0	0	0	56923252	6.31013e+07	111345025	0	0	0	24354912	21718962	18596760	0	0	0	44466222	51271880	50724335	1	4	4	0	0	0	2	2	2	0	0	0	2	4	4	0	0	0	2	2	2	0
sp|O54916|REPS1_MOUSE	O54916	RalBP1-associated Eps domain-containing protein 1 OS	Reps1	12795000	7.2567e+06	5.01331e+06	19167552	8.15712e+06	4520810	0	3.77758e+06	6.8466e+06	33955544	1.541e+07	23866330	7476700	1.13775e+07	7.03241e+06	0	7.0922e+06	4375400	0	6.39408e+06	7.60486e+06	9.30684e+06	11033946	0	1	3	3	2	1	1	1	1	1	0	1	1	2	1	1	2	1	1	1	1	1	0
sp|O54941|SMCE1_MOUSE	O54941	SWI/SNF-related matrix-associated actin-dependent regulator of chromatin subfamily E member 1 OS	Smarce1	71687000	64003626	134662992	121843040	182940120	154671700	62657900	91914912	77296046	267302780	1.21981e+08	205428350	71581000	95265000	1.11418e+08	115839056	98891847	77491740	84239500	99124560	98883219	97883400	134913680	130647065	1	9	9	6	5	6	6	5	7	4	6	4	8	5	8	6	5	6	6	5	7	4
sp|O54946|DNJB6_MOUSE;sp|Q9QYI5|DNJB2_MOUSE	O54946	DnaJ homolog subfamily B member 6 OS	Dnajb6	0	0	5.13725e+06	4.45668e+06	22346604	0	0	0	0	1.62651e+07	0	21305315	0	0	5.75486e+06	7.26436e+06	5.58474e+06	0	0	0	0	1.22673e+07	0	1.59307e+07	2	2	2	0	0	1	1	2	1	0	0	0	1	0	1	0	0	1	1	2	1	0
sp|O54950|AAKG1_MOUSE;sp|Q91WG5|AAKG2_MOUSE	O54950	5-AMP-activated protein kinase subunit gamma-1 OS	Prkag1	14459000	34769754	42794604	22175536	39707118	49271720	26137150	40970448	35976991	75692724	90894100	51340320	27522000	34483302	3.10263e+07	31716512	38187396	31673180	26613574	39702960	17594078	46899162	72775890	35727130	2	6	6	2	3	3	3	2	3	3	3	3	4	4	2	2	3	3	3	2	3	3
sp|O54956|DPOE2_MOUSE	O54956	DNA polymerase epsilon subunit 2 OS	Pole2	0	0	0	1.10076e+07	29091366	19042160	0	0	0	37335256	7.21134e+06	21847170	0	0	0	1.25914e+07	1.32311e+07	9923119	0	0	0	1.41763e+07	22950290	13900434	1	2	2	0	0	0	1	1	1	0	0	0	2	1	1	0	0	0	1	1	1	0
sp|O54957|LAT_MOUSE	O54957	Linker for activation of T-cells family member 1 OS	Lat	12201000	1.21646e+07	22679244	26806496	75799719	16807300	12524454	17993664	1.44326e+07	58682890	18662237	15714501	17166000	23080410	18403356	29992528	16575165	13574220	17238812	19359648	1.46136e+07	1.72733e+07	23846900	1.56081e+07	1	4	4	1	1	2	2	3	1	1	2	1	2	1	1	1	1	2	2	3	1	1
sp|O54962|BAF_MOUSE	O54962	Barrier-to-autointegration factor OS	Banf1	427280000	435407040	9.3039e+08	723200160	1447049340	1446764000	465551760	843281280	1.01119e+09	1247060920	9.3237e+08	1002078750	438310000	619169940	586533120	813919040	766679040	621686700	452256680	659586240	644484310	804661900	832969500	770669600	1	10	10	7	6	7	8	10	9	7	6	7	9	7	9	7	6	7	8	10	9	7
sp|O54984|GET3_MOUSE	O54984	ATPase GET3 OS	Get3	38305000	42180714	76827210	118766576	174847680	152850800	19218822	42438816	46836008	233524520	139940130	167366125	42736000	76573350	6.04326e+07	112839632	84918051	67371990	38690108	66974688	6.13029e+07	97347776	1.19402e+08	99482460	1	8	8	6	5	7	7	8	8	4	4	5	7	6	7	6	5	7	7	8	8	4
sp|O54988|SLK_MOUSE	O54988	STE20-like serine/threonine-protein kinase OS	Slk	0	7.23922e+06	44152116	6.84646e+06	108484893	11471670	4.36814e+06	1.22047e+07	6.2428e+07	38055708	19984580	17888275	0	0	0	18243072	0	0	0	1.00462e+07	0	20876134	1.48421e+07	10618240	1	4	4	0	1	2	1	2	1	1	2	1	2	2	2	0	1	2	1	2	1	1
sp|O55013|TPPC3_MOUSE	O55013	Trafficking protein particle complex subunit 3 OS	Trappc3	22343000	43950672	6.11141e+07	55437984	97681167	43659680	27552170	50608800	3.31702e+07	60444414	0	80418695	31956000	51189498	46257084	56218656	45970794	34859100	33452498	48597408	2.94474e+07	43366684	0	50217780	1	4	4	2	3	3	3	4	2	2	3	2	2	1	3	2	3	3	3	4	2	2
sp|O55022|PGRC1_MOUSE	O55022	Membrane-associated progesterone receptor component 1 OS	Pgrmc1	48375000	36939168	1.89282e+08	54376544	84661578	50896120	21370874	14747184	37511856	78574532	13005443	79795650	50483000	59307390	85723860	69053520	49242816	38609630	29522000	33593616	33798828	52934362	43915080	41225105	1	7	6	5	4	6	4	5	3	4	3	4	3	2	5	4	3	5	3	4	2	3
sp|O55023|IMPA1_MOUSE	O55023	Inositol monophosphatase 1 OS	Impa1	451980000	599052600	665483160	488399360	872438310	519008900	511748600	580335840	626885340	919292980	575126200	612013750	456890000	736878060	573768660	617090400	478951380	344818200	464136740	589848480	554019000	500242640	5.19929e+08	475120350	1	14	14	14	13	11	11	13	11	13	12	11	11	10	10	14	13	11	11	13	11	13
sp|O55029|COPB2_MOUSE	O55029	Coatomer subunit beta OS	Copb2	349190000	298908720	687164880	428222560	1041598980	907869300	302804100	353989440	690542490	1069135680	625557900	708206250	352830000	415355400	5.30515e+08	519694720	492619320	490477100	308403100	393089760	5.23126e+08	660854400	605535700	554704200	1	31	31	24	21	24	21	26	26	21	21	21	24	22	22	24	21	24	21	26	26	21
sp|O55098|STK10_MOUSE	O55098	Serine/threonine-protein kinase 10 OS	Stk10	288590000	325320120	4.95093e+08	272344960	567394740	475464500	448449360	499141440	552906070	662136880	323657400	500165700	332720000	447022800	3.88663e+08	383128480	289511820	259026300	442259920	497625120	361861240	377577200	346814600	358100850	1	25	23	15	16	20	12	17	18	18	20	17	17	12	18	14	14	19	10	15	16	16
sp|O55106|STRN_MOUSE	O55106	Striatin OS	Strn	115760000	132057000	2.38018e+08	71154144	210196350	170155900	126741000	214876800	2.11359e+08	241992660	44916190	224207950	109420000	193105440	1.87551e+08	160393856	120801969	104575990	130446520	195190560	1.31008e+08	153156402	6.075e+07	132992750	1	16	16	11	10	11	7	10	10	12	13	14	10	4	7	11	10	11	7	10	10	12
sp|O55125|NIPS1_MOUSE	O55125	Protein NipSnap homolog 1 OS	Nipsnap1	46708000	35756568	4.87578e+07	1.35005e+07	92272932	56445280	53106006	53102304	81084900	89239862	39563700	61907375	40123000	54457416	4.67517e+07	30148320	49765320	34320690	43589742	47968848	5.48821e+07	51476484	44985160	54882675	1	4	4	4	3	3	1	3	3	4	4	3	3	2	2	4	3	3	1	3	3	4
sp|O55126|NIPS2_MOUSE	O55126	Protein NipSnap homolog 2 OS	Nipsnap2	71691000	50967432	67732704	18433104	45876807	60852120	72840954	88864128	71616434	45976908	0	22595530	58742000	75516894	5.95835e+07	33123776	35463366	39200440	51775480	66434256	72643754	36384712	0	40570290	1	5	5	4	3	4	2	2	3	5	4	3	2	0	2	4	3	4	2	2	3	5
sp|O55128|SAP18_MOUSE	O55128	Histone deacetylase complex subunit SAP18 OS	Sap18	93918000	109753164	1.27951e+08	127646720	248046030	171754100	96802638	110867616	147628330	315339200	166106930	229979500	97577000	180346500	1.05705e+08	171110976	126187902	105262430	77157274	113377968	89835465	163782126	165927190	154635180	1	6	6	4	3	5	3	6	5	5	4	5	5	4	5	4	3	5	3	6	5	5
sp|O55131|SEPT7_MOUSE;sp|Q8C650|SEP10_MOUSE	O55131	Septin-7 OS	Septin7	804180000	1010978460	1289773800	1347138560	2937810600	1982816000	827348960	1193771520	1320962300	3185076800	2.01491e+09	2492533000	926150000	1347769800	1089224760	1412828000	1292098230	1028703700	963445380	1219484160	1122444940	1710884900	1702639400	1498820350	2	21	20	16	15	17	17	19	19	16	19	15	20	15	19	15	14	16	16	18	18	15
sp|O55135|IF6_MOUSE	O55135	Eukaryotic translation initiation factor 6 OS	Eif6	99803000	155393640	1.93377e+08	570164480	1121902110	401986600	125946960	165291840	4.34459e+08	816939760	759088000	664787250	139000000	238333320	2.10249e+08	564925760	433152630	342145800	168234680	193674240	282659760	447849560	624115800	415639850	1	8	8	5	4	5	8	7	5	5	5	6	7	7	7	5	4	5	8	7	5	5
sp|O55142|RL35A_MOUSE	O55142	60S ribosomal protein L35a OS	Rpl35a	739860000	586385640	1246190520	1335308640	4249168200	2960993000	798610820	1068383520	775614370	5340963400	2665586000	3658492000	740200000	1046719260	1079812860	1806331200	2093042700	1648766000	777059760	1042489440	560366370	2883316800	2539350000	2449996500	1	11	11	10	9	10	10	11	11	9	11	10	11	10	11	10	9	10	10	11	11	9
sp|O55143|AT2A2_MOUSE	O55143	Sarcoplasmic/endoplasmic reticulum calcium ATPase 2 OS	Atp2a2	128260000	137851740	2.18933e+08	356678080	688048560	576937100	76910918	94039056	71501472	761038720	400506700	478509150	135330000	191016180	2.19139e+08	366710400	316927350	292693300	98947564	138114720	67881392	352135060	374026400	334220400	1	21	16	10	10	11	16	17	14	8	7	5	17	15	15	7	7	9	12	13	10	4
sp|O55201|SPT5H_MOUSE	O55201	Transcription elongation factor SPT5 OS	Supt5h	318130000	310826700	5.34513e+08	422247680	863151120	631721300	388336460	542116800	597851320	1037073680	598889500	698216350	332310000	479807100	4.38155e+08	468968160	456967980	379559400	386035780	503327520	4.30349e+08	530682680	622464700	520021950	1	29	29	21	19	23	19	23	23	21	26	23	27	17	24	21	19	23	19	23	23	21
sp|O55222|ILK_MOUSE	O55222	Integrin-linked protein kinase OS	Ilk	39838000	82751778	87314952	65543920	230730120	157475100	36903518	20251296	2.76349e+07	137108428	95450300	101063900	37882000	105938622	79781310	79465904	106654536	68868010	38658550	31810320	3.22383e+07	99901420	87917940	68312560	1	14	14	3	8	6	5	11	11	5	2	5	8	4	6	3	8	6	5	11	11	5
sp|O55234|PSB5_MOUSE	O55234	Proteasome subunit beta type-5 OS	Psmb5	0	0	70831074	73396864	193995540	157304800	0	0	2.26989e+08	553823900	2.64824e+08	321177050	0	0	84018726	112091488	98560503	89949840	0	0	2.18648e+08	237428540	214141400	204863550	1	9	9	0	0	3	4	6	5	0	0	6	9	6	8	0	0	3	4	6	5	0
sp|O55236|MCE1_MOUSE	O55236	mRNA-capping enzyme OS	Rngtt	33041000	26107866	38068044	11425032	55810755	45603720	43458420	36149328	49307691	62322870	1.55437e+07	235645150	30629000	43959870	38360706	40586384	37637811	32237790	48270506	44442432	40075264	44370036	6.35423e+07	41567515	1	6	6	5	4	4	2	4	4	4	4	4	4	1	5	5	4	4	2	4	4	4
sp|O70126|AURKB_MOUSE	O70126	Aurora kinase B OS	Aurkb	1999600	0	3.62695e+06	2.73458e+06	42305301	26984690	0	0	0	80456760	73607710	20004510	3900900	0	5.77753e+06	7353040	21652056	10688552	0	0	0	48900208	37174830	19520900	1	6	6	1	0	1	1	3	4	0	0	0	4	5	2	1	0	1	1	3	4	0
sp|O70133|DHX9_MOUSE	O70133	ATP-dependent RNA helicase A OS	Dhx9	1868000000	1659187800	2626950600	2425732800	5503655700	3421196000	1916283200	2052993600	2446244600	5632916200	4.24646e+09	4315248500	1751900000	2388457800	2336487000	2734406400	2641831200	2162941000	1751978000	2221732800	1.81371e+09	3132646000	3298856000	2977731500	1	52	52	41	37	48	44	45	43	45	45	39	48	46	47	41	37	48	44	45	43	45
sp|O70145|NCF2_MOUSE	O70145	Neutrophil cytosol factor 2 OS	Ncf2	46518000	55223478	9.45243e+07	72725760	144150570	148554000	66936554	77131440	78806451	179862162	82182980	147716380	45253000	92315070	1.00694e+08	77046848	65684169	67167630	51169770	97592688	76212468	78389704	68947010	123572945	1	4	4	2	3	3	2	2	4	2	1	1	2	2	2	2	3	3	2	2	4	2
sp|O70152|DPM1_MOUSE	O70152	Dolichol-phosphate mannosyltransferase subunit 1 OS	Dpm1	51196000	49942512	80545254	110951296	163139130	140183100	48253200	47692800	77684960	229563920	101130920	132826840	65334000	75214674	80067102	94767760	80379594	67717830	58436254	71760816	5.69771e+07	89049376	81489100	89538450	1	10	10	7	6	8	6	8	10	7	5	8	9	7	7	7	6	8	6	8	10	7
sp|O70172|PI42A_MOUSE	O70172	Phosphatidylinositol 5-phosphate 4-kinase type-2 alpha OS	Pip4k2a	74945000	138613860	1.90546e+08	98778976	215755920	194587400	151946680	188827200	2.16544e+08	231167020	86532270	211623500	118440000	199162980	143912760	121485232	110135241	96953100	146846500	175530240	148826870	133298708	1.19331e+08	143381540	1	11	7	6	8	10	8	10	10	9	10	9	8	5	9	2	4	6	5	6	6	5
sp|O70194|EIF3D_MOUSE	O70194	Eukaryotic translation initiation factor 3 subunit D OS	Eif3d	242850000	281629620	4.07968e+08	462308480	1680615000	1286459300	254561080	319852800	4.29408e+08	2042538000	1173702200	1259045100	221870000	352046880	354038580	552890400	799940880	588150700	264822520	358175520	360699390	968102660	9.7185e+08	791831950	1	21	21	13	11	16	15	18	20	13	13	15	18	16	18	13	11	16	15	18	20	13
sp|O70251|EF1B_MOUSE	O70251	Elongation factor 1-beta OS	Eef1b	396420000	335661300	628769880	1213071840	3639686400	2064429000	325322260	332009280	374592670	4566949000	2682724000	3085749500	380070000	459518940	538470600	1227110240	1784797200	1133254800	356513780	381024000	410756780	2455006200	2271830000	2127531000	1	11	11	8	9	8	8	11	10	9	8	6	11	10	11	8	9	8	8	11	10	9
sp|O70252|HMOX2_MOUSE	O70252	Heme oxygenase 2 OS	Hmox2	73633000	55504674	167298240	70548096	204015510	154933700	105821100	114007824	1.07088e+08	274431860	1.29379e+08	191961400	71511000	94456890	143473080	108068288	121472622	92482070	75991664	99201024	97171019	142715506	137714280	129365675	1	8	8	6	4	8	5	5	6	6	4	5	6	6	6	6	4	8	5	5	6	6
sp|O70274|TP4A2_MOUSE;sp|Q63739|TP4A1_MOUSE	O70274	Protein tyrosine phosphatase type IVA 2 OS	Ptp4a2	29837000	30177324	5.31573e+07	42144304	100886283	77883430	30743600	34664112	42096883	109665242	39553250	73874075	33626000	42322626	39666006	49144672	41648985	38343700	32708340	42140736	40111954	55448400	43950610	56792405	2	4	4	3	3	4	4	4	4	3	3	2	4	3	3	3	3	4	4	4	4	3
sp|O70293|GRK6_MOUSE;sp|Q8VEB1|GRK5_MOUSE;sp|O70291|GRK4_MOUSE	O70293	G protein-coupled receptor kinase 6 OS	Grk6	58378000	38765628	83781024	27748096	48597651	92810880	104202480	110491776	100415638	107965956	1.53189e+07	68907365	51186000	59038020	9.31916e+07	59353328	41999445	48830250	68865664	84706560	73548774	68265656	48527710	46807800	3	12	12	4	7	6	3	4	6	10	9	8	7	1	7	4	7	6	3	4	6	10
sp|O70310|NMT1_MOUSE	O70310	Glycylpeptide N-tetradecanoyltransferase 1 OS	Nmt1	79429000	52604676	134805888	92852032	414833130	301038000	80363974	94528944	91517090	377633780	185211620	247100000	70046000	95780088	1.06989e+08	176798240	163298430	128423230	80493260	101068560	85954886	202254640	205037360	168965215	1	14	11	9	6	9	7	14	11	8	9	6	12	7	8	7	4	6	5	11	8	6
sp|O70311|NMT2_MOUSE	O70311	Glycylpeptide N-tetradecanoyltransferase 2 OS	Nmt2	0	0	0	0	0	12818481	0	0	0	27675164	9325580	1.06156e+07	0	0	0	0	0	6115342	0	0	0	1.19889e+07	11709643	10423384	1	3	3	0	0	0	0	0	3	0	0	0	3	1	1	0	0	0	0	0	3	0
sp|O70318|E41L2_MOUSE	O70318	Band 4.1-like protein 2 OS	Epb41l2	20478000	27218196	18157410	46931056	115116552	83120810	53027620	38145168	3.07841e+07	100163574	108165860	99265365	24229000	44622126	2.61967e+07	58117264	45792378	50420590	45719398	37454400	2.99182e+07	68258112	82910300	67929555	1	9	9	3	3	2	4	7	6	4	4	3	4	6	5	3	3	2	4	7	6	4
sp|O70325|GPX4_MOUSE	O70325	Phospholipid hydroperoxide glutathione peroxidase OS	Gpx4	160660000	231487380	2.09494e+08	179674400	449560530	391362500	170484460	264461760	187510360	489096380	2.36943e+08	325448350	187530000	312245820	2.53421e+08	234013280	231908940	201884100	172825860	229210560	143164380	267265060	218509500	209170150	1	8	8	7	8	7	7	6	7	6	8	5	8	5	7	7	8	7	7	6	7	6
sp|O70370|CATS_MOUSE	O70370	Cathepsin S OS	Ctss	98643000	120920850	274126740	38946288	133738722	135231300	82481414	119820384	99642702	100586038	51827820	72610335	99405000	155078280	1.91494e+08	65973632	83726487	75597480	81047052	104248944	79075511	75211794	79328040	78507200	1	8	8	7	7	7	4	5	7	8	7	5	4	3	5	7	7	7	4	5	7	8
sp|O70378|EMC8_MOUSE	O70378	ER membrane protein complex subunit 8 OS	Emc8	17310000	1.10556e+07	5.79622e+07	25414640	108964386	65485590	5.86633e+06	7.87307e+06	0	55039138	52074440	60430070	15714000	23494320	2.99559e+07	36385136	45462627	35903170	17115634	16416432	0	41546694	41122840	39038270	1	5	5	2	3	5	3	4	4	1	2	0	3	2	4	2	3	5	3	4	4	1
sp|O70400|PDLI1_MOUSE	O70400	PDZ and LIM domain protein 1 OS	Pdlim1	458660000	497138760	7.503e+08	463267200	1361393730	817990200	857766800	1139365440	1320473100	1640518240	9.19976e+08	1086869350	474420000	777244140	626063100	579529120	610342020	444614000	825170440	1158014880	9.56264e+08	893058720	847181500	760856200	1	17	17	16	13	14	14	17	16	16	15	16	16	14	15	16	13	14	14	17	16	16
sp|O70404|VAMP8_MOUSE	O70404	Vesicle-associated membrane protein 8 OS	Vamp8	141840000	113730642	2.15869e+08	133601056	185791590	174767100	64146216	81396576	51148306	169017662	69578190	114938565	119330000	136708560	173082780	135045984	111215295	108659260	65175414	87210432	103980683	84513546	84406740	74422990	1	5	5	5	4	5	4	3	4	4	4	2	5	3	5	5	4	5	4	3	4	4
sp|O70422|TF2H4_MOUSE	O70422	General transcription factor IIH subunit 4 OS	Gtf2h4	10606000	0	0	31276528	41507208	10860424	4042987	4189968	0	51289770	0	37820420	5892900	0	0	34818656	1.4236e+07	17159690	9.85668e+06	11645856	0	1.8857e+07	0	24235215	1	2	2	2	0	0	1	2	1	1	1	0	2	0	1	2	0	0	1	2	1	1
sp|O70435|PSA3_MOUSE	O70435	Proteasome subunit alpha type-3 OS	Psma3	868000000	590327640	1298278860	1109033600	2634503400	1852471000	831594020	927352800	1.78216e+09	2618522400	1547603200	1466926800	821590000	995604660	1.06383e+09	1062090560	1286331570	1012223900	816161140	959040000	1394097700	1415480720	1336366900	1238518150	1	13	13	13	12	13	13	13	13	13	12	13	13	13	12	13	12	13	13	13	13	13
sp|O70439|STX7_MOUSE	O70439	Syntaxin-7 OS	Stx7	36124000	36661914	1.24094e+08	1.02705e+07	34142769	49626730	3380778	25143696	17389837	1.15444e+07	0	0	36857000	40280670	1.02598e+08	18075296	21258585	35300570	4.82878e+06	21145536	1.43372e+07	9.91715e+06	0	0	1	5	5	4	4	5	1	2	3	1	3	2	1	0	0	4	4	5	1	2	3	1
sp|O70456|1433S_MOUSE	O70456	14-3-3 protein sigma OS	Sfn	417860000	418495860	7.60179e+08	458079840	1183646790	756878700	426491100	499491360	830209090	1182088220	553578300	704093800	428660000	567805680	601317360	566808960	629235000	409899000	390637140	530375040	730546820	671736620	5.1577e+08	509890850	1	7	7	1	2	5	2	1	2	2	1	6	1	1	1	1	2	5	2	1	2	2
sp|O70492|SNX3_MOUSE	O70492	Sorting nexin-3 OS	Snx3	92292000	60394068	149559900	181694560	445737330	257336400	87949092	93790224	102085033	429913700	2.68272e+08	312157900	104700000	119852568	1.19451e+08	228569120	181586070	145567200	106197760	114102432	79916935	227753360	2.37549e+08	186048650	1	7	7	5	4	6	7	7	6	4	5	6	6	6	6	5	4	6	7	7	6	4
sp|O70493|SNX12_MOUSE	O70493	Sorting nexin-12 OS	Snx12	111210000	111477132	147911100	94206224	190698030	196159400	114423200	96128208	1.20628e+08	332068020	1.15972e+08	169639445	108260000	177508260	1.00129e+08	138271392	102853638	106094280	108243940	130273920	6.48166e+07	146525226	1.20144e+08	156869670	1	10	8	6	6	7	7	8	6	6	6	8	9	5	5	5	5	6	6	6	5	5
sp|O70494|SP3_MOUSE	O70494	Transcription factor Sp3 OS	Sp3	36582000	13842990	5.01867e+07	23076048	72886122	29801190	48274578	57116016	74429334	110645962	3.17973e+07	55442180	31637000	44817912	38628636	60481536	36137205	28212160	34249592	50299056	45650921	40075614	41156280	39121225	1	3	3	2	1	3	1	2	2	3	3	3	3	1	2	2	1	3	1	2	2	3
sp|O70503|DHB12_MOUSE	O70503	Very-long-chain 3-oxoacyl-CoA reductase OS	Hsd17b12	82424000	66123108	174951420	141943632	401037750	283588800	69638326	70068240	91399682	429121580	212594800	263761600	76432000	81322146	1.25946e+08	187994720	172983870	159440100	66045804	89982576	81812585	234618400	2.49128e+08	213900350	1	7	7	6	7	7	6	7	7	7	5	5	6	6	7	6	7	7	6	7	7	7
sp|O70551|SRPK1_MOUSE;sp|Q9Z0G2|SRPK3_MOUSE;sp|O54781|SRPK2_MOUSE	O70551	SRSF protein kinase 1 OS	Srpk1	72028000	51175044	9.40352e+07	68012624	255230460	155405300	41506914	115598016	36241159	305343400	183608590	350899650	60581000	87257484	73591440	118930928	153982566	105427490	73797874	82874016	39889368	159625382	152956650	179606400	3	10	10	5	3	6	6	8	8	3	8	5	8	8	8	5	3	6	6	8	8	3
sp|O70555|SPR2D_MOUSE;sp|O70559|SPR2H_MOUSE;sp|O70560|SPR2I_MOUSE;sp|O70556|SPR2E_MOUSE;sp|O70558|SPR2G_MOUSE;sp|O70554|SPR2B_MOUSE	O70555	Small proline-rich protein 2D OS	Sprr2d	13972000	0	0	0	1.27023e+07	10310617	4631391	4.00231e+06	1172930380	11378238	0	0	16449000	0	0	0	16693047	14354980	5.33412e+06	1.1945e+07	829365220	17773664	0	0	6	3	2	1	0	0	0	1	1	1	1	3	1	0	0	0	0	0	0	1	1	0
sp|O70591|PFD2_MOUSE	O70591	Prefoldin subunit 2 OS	Pfdn2	51328000	27781902	45803664	46876272	207536040	169789100	44036644	73891440	52310156	340328700	21384880	272004150	40820000	67374036	41038632	168705616	74880558	85186680	40504184	57272832	39362255	116964062	1.28583e+08	132447365	1	4	4	3	1	2	2	4	3	3	3	2	4	1	4	3	1	2	2	4	3	3
sp|O88271|CFDP1_MOUSE	O88271	Craniofacial development protein 1 OS	Cfdp1	51839000	45967662	81208896	89664288	221729670	178448200	66687144	78051600	5.86661e+07	372692460	1.26497e+08	206346150	49278000	90449190	6.54917e+07	137968368	110949264	91076440	64019984	81444528	5.71227e+07	145012654	149524870	143619815	1	5	5	3	2	4	3	4	3	3	3	3	5	3	3	3	2	4	3	4	3	3
sp|O88342|WDR1_MOUSE	O88342	WD repeat-containing protein 1 OS	Wdr1	3725600000	3614682600	4767780000	2621072000	4959964800	3845112000	4339123200	4998024000	5457759800	6189852000	3.6157e+09	4635243000	3507400000	4907790000	4313947800	3206233600	3160830600	2525942000	3921845000	4930632000	4.00679e+09	3590944000	3.5971e+09	3263838000	1	36	36	32	31	31	27	31	30	32	33	34	34	31	30	32	31	31	27	31	30	32
sp|O88351|IKKB_MOUSE;sp|Q60680|IKKA_MOUSE	O88351	Inhibitor of nuclear factor kappa-B kinase subunit beta OS	Ikbkb	53077000	18322416	68772822	35226112	115868448	83419490	73005870	41096160	5.52698e+07	76984634	46533850	81232360	40866000	58971006	5.16968e+07	71951936	41126481	33403690	48169724	57481488	45795235	47178290	6.33374e+07	56644145	2	9	9	6	3	6	5	7	6	7	6	6	6	4	6	6	3	6	5	7	6	7
sp|O88379|BAZ1A_MOUSE	O88379	Bromodomain adjacent to zinc finger domain protein 1A OS	Baz1a	9553700	1.1457e+07	36553896	41599888	136703295	111122060	0	0	0	124481658	159000930	129498050	12982000	8.35625e+06	37000446	73287296	58625586	77431480	0	0	0	56745968	153711140	74892480	1	14	14	4	2	6	6	9	11	0	0	0	8	12	9	4	2	6	6	9	11	0
sp|O88384|VTI1B_MOUSE	O88384	Vesicle transport through interaction with t-SNAREs homolog 1B OS	Vti1b	0	22370850	8.8748e+06	31723360	1.32305e+07	0	4.01123e+06	17718912	0	0	3.17847e+07	33940950	0	22328802	21018078	30406832	0	0	11170514	18189360	0	0	21048390	23762195	1	4	4	1	2	2	3	3	1	2	1	0	2	2	2	1	2	2	3	3	1	2
sp|O88441|MTX2_MOUSE	O88441	Metaxin-2 OS	Mtx2	23003000	15137280	33748188	41584480	74780199	57222110	18382026	14850864	21198259	93841702	91872220	64039495	19011000	28737180	21871332	35488048	51713559	25660280	22602654	18044208	3.11755e+07	45169700	50559190	35718305	1	5	5	4	2	4	4	3	4	3	3	2	4	5	5	4	2	4	4	3	4	3
sp|O88447|KLC1_MOUSE	O88447	Kinesin light chain 1 OS	Klc1	7247700	9.91295e+06	6.93678e+06	9.11229e+06	43672095	54557570	9.21117e+06	1.35393e+06	0	36279096	4922368	24835315	7745200	9258444	1.33579e+07	23637584	1.3873e+07	18197210	6.87516e+06	6.09457e+06	0	1.78553e+07	19149207	17852975	1	5	4	3	3	1	2	3	5	2	1	0	5	1	3	2	2	0	2	3	4	2
sp|O88455|DHCR7_MOUSE	O88455	7-dehydrocholesterol reductase OS	Dhcr7	22754000	13435650	33992760	0	48374631	45555250	28573224	5879304	44541660	52262946	5063652	5.37284e+06	25863000	15563016	2.63286e+07	0	20239065	17825170	22859190	24323328	23892528	25193188	18382177	1.51601e+07	1	3	3	3	2	3	0	3	3	3	2	3	3	1	1	3	2	3	0	3	3	3
sp|O88456|CPNS1_MOUSE	O88456	Calpain small subunit 1 OS	Capns1	275120000	358879680	4.47677e+08	237180480	653830920	307941700	273811460	308720160	633012570	341912940	280478000	301797350	248950000	377459640	365593920	330227680	245083050	239599000	217902900	307683360	282928820	220322520	215395400	233703650	1	8	6	6	7	8	6	7	6	7	7	8	7	6	5	4	5	6	5	5	5	5
sp|O88487|DC1I2_MOUSE;sp|O88485|DC1I1_MOUSE	O88487	Cytoplasmic dynein 1 intermediate chain 2 OS	Dync1i2	95756000	60806664	9.92839e+07	65944528	114429969	103738900	54336768	45919872	45666820	93577662	90806320	108524555	55939000	75775752	70548030	103601680	74893302	55196850	51794822	56233440	5.94623e+07	79455294	87357820	80559895	2	10	10	7	5	7	5	5	5	5	5	4	3	4	7	7	5	7	5	5	5	5
sp|O88508|DNM3A_MOUSE;sp|P0DOY1|DNM3C_MOUSE;sp|O88509|DNM3B_MOUSE	O88508	DNA (cytosine-5)-methyltransferase 3A OS	Dnmt3a	2055900	0	1.07429e+07	89366400	257142060	132296900	1.78069e+06	0	6.24378e+06	455110660	271052100	320753450	6060800	0	7.55604e+06	77077664	190044900	54473730	3.29791e+06	0	6.59417e+06	167752156	161327100	389023650	3	19	19	1	0	3	7	14	11	1	0	1	16	10	13	1	0	3	7	14	11	1
sp|O88512|AP1G2_MOUSE	O88512	AP-1 complex subunit gamma-like 2 OS	Ap1g2	29007000	45154296	3.01043e+07	34214320	69602949	22907970	38362312	47703168	3.27214e+07	32793768	18610405	30310345	20670000	45591858	2.40216e+07	23144528	35705502	21277020	19494700	53248752	17122000	45709096	6.20897e+07	48939920	1	7	7	2	4	2	5	3	4	5	4	3	4	1	5	2	4	2	5	3	4	5
sp|O88520|SHOC2_MOUSE	O88520	Leucine-rich repeat protein SHOC-2 OS	Shoc2	20248000	0	2.33374e+07	1.13562e+07	46776852	38536270	13567904	18632592	1.14309e+07	36561996	0	0	22191000	0	1.56086e+07	18368048	23724549	18020360	14957474	20798208	1.15593e+07	1.80043e+07	0	0	1	2	2	2	0	2	1	2	2	1	1	1	2	0	0	2	0	2	1	2	2	1
sp|O88522|NEMO_MOUSE	O88522	NF-kappa-B essential modulator OS	Ikbkg	11505000	21910950	34161762	1.03686e+07	31088988	22619770	30459578	26877744	2.65464e+07	51201128	25366330	23633350	14683000	15700986	2.41467e+07	28241152	21056274	16923890	13997500	21731328	35827785	26420974	26973540	25633095	1	7	7	3	4	3	1	2	3	3	3	2	3	2	3	3	4	3	1	2	3	3
sp|O88531|PPT1_MOUSE	O88531	Palmitoyl-protein thioesterase 1 OS	Ppt1	36346000	52550802	89999748	22389536	61590159	30225630	21202904	25094448	21124879	96604692	36159090	41202160	36428000	71325234	67382334	27407408	37511964	22720640	24041088	26438400	21506455	48372128	3.21317e+07	26589725	1	5	5	4	4	4	3	3	2	3	2	2	3	2	3	4	4	4	3	3	2	3
sp|O88532|ZFR_MOUSE	O88532	Zinc finger RNA-binding protein OS	Zfr	6923500	15580098	39792414	6.49858e+06	114667326	43070180	9.66377e+06	1.13482e+07	4630278	129983120	46205720	57048330	12998000	17824410	2.45025e+07	1.69639e+07	65072457	25590850	17748830	22052736	1.15577e+07	46770914	2.95317e+07	30234450	1	10	10	1	2	2	1	7	4	1	1	1	5	3	4	1	2	2	1	7	4	1
sp|O88543|CSN3_MOUSE	O88543	COP9 signalosome complex subunit 3 OS	Cops3	32531000	48451122	6.12653e+07	38059472	175819410	117917030	47488682	55318464	172149480	193107540	6.19727e+07	146569130	35593000	37785384	5.59438e+07	74319632	89575983	65822260	37451202	46116864	81462807	124568414	1.32282e+08	114714410	1	8	8	4	4	6	3	7	7	4	7	7	6	4	6	4	4	6	3	7	7	4
sp|O88544|CSN4_MOUSE	O88544	COP9 signalosome complex subunit 4 OS	Cops4	168270000	113283882	2.56718e+08	192308960	456394500	359870100	176796060	168998400	185419030	737558020	317366500	441655950	151440000	231250860	2.16432e+08	293111520	216966600	182784300	140433100	190123200	167979050	321204660	390579200	266338500	1	17	17	14	7	12	8	15	14	12	12	10	15	10	13	14	7	12	8	15	14	12
sp|O88545|CSN6_MOUSE	O88545	COP9 signalosome complex subunit 6 OS	Cops6	9284600	26203788	35670414	63434736	80760321	19939510	31576324	30548016	51277944	157330120	92104210	49831245	24109000	39735360	33991386	64770096	45405279	19748250	30159268	30119040	3.16109e+07	77865396	77915200	33261425	1	7	7	2	2	2	4	5	2	3	3	4	6	4	4	2	2	2	4	5	2	3
sp|O88569|ROA2_MOUSE	O88569	Heterogeneous nuclear ribonucleoproteins A2/B1 OS	Hnrnpa2b1	8007500000	8087407200	1.2018e+10	11196308800	20272518000	12872322000	8297005400	10481400000	1.34285e+10	20908196000	1.40703e+10	16582528000	7053800000	10510948800	9869442000	11415444800	10018377000	7418268000	6991013200	10280260800	9448775700	11192089800	12180729000	11431022500	1	28	28	28	25	28	27	28	26	28	28	28	27	27	28	28	25	28	27	28	26	28
sp|O88587|COMT_MOUSE	O88587	Catechol O-methyltransferase OS	Comt	13525000	0	33694602	1.2511e+07	18106038	51917920	0	0	0	71494488	23420540	20470470	12590000	0	2.96331e+07	9.45606e+06	23829687	21413260	0	0	0	24570808	3.30805e+07	23855740	1	4	4	3	0	3	2	2	4	0	0	0	4	2	2	3	0	3	2	2	4	0
sp|O88627|S28A2_MOUSE;tr|E9PXX9|E9PXX9_MOUSE;tr|A2AWR5|A2AWR5_MOUSE	O88627	Sodium/nucleoside cotransporter 2 OS	Slc28a2	19019000	17943984	36075744	6.93e+06	50561820	27651480	38390816	38357712	12238561	48626738	0	20087465	18048000	30457206	17633916	1.12869e+07	22799016	11253293	34796258	35883648	2.74331e+07	20068926	0	27488110	3	4	4	2	2	3	2	3	3	3	3	3	3	0	1	2	2	3	2	3	3	3
sp|O88653|LTOR3_MOUSE	O88653	Ragulator complex protein LAMTOR3 OS	Lamtor3	18806000	18342126	3.07886e+07	39994032	56612034	36600090	23997314	25951104	2.94584e+07	53905652	45380170	46890755	19473000	25211718	36357414	38138224	25889436	21913680	23683770	26648352	22615716	25155468	47152490	37820420	1	4	3	2	2	1	2	3	2	2	2	2	3	2	2	2	2	1	2	3	2	2
sp|O88668|CREG1_MOUSE	O88668	Protein CREG1 OS	Creg1	13876000	7008219	38259030	0	1.20358e+07	17254010	0	0	0	1.01857e+07	3277747	0	12019000	1.07291e+07	2.82151e+07	0	7.08041e+06	8355704	0	0	0	1.26745e+07	6687373	0	1	2	2	2	1	2	0	1	2	0	0	0	1	1	0	2	1	2	0	1	2	0
sp|O88673|DGKA_MOUSE	O88673	Diacylglycerol kinase alpha OS	Dgka	112380000	174735720	1.91673e+08	59041744	219818070	128343320	196952460	273857760	310299560	261550480	151811330	297614300	149350000	224510040	157955040	141662864	124416486	95936540	172530640	223793280	198382830	171507182	186287970	182042100	1	21	21	12	13	13	6	11	10	16	17	15	11	9	13	12	13	13	6	11	10	16
sp|O88685|PRS6A_MOUSE	O88685	26S proteasome regulatory subunit 6A OS	Psmc3	170100000	121471416	3.77534e+08	463917760	1210026870	695688600	142184060	178472160	284555410	1332194960	849187900	903750600	185070000	211737960	290065140	466246080	506191680	381223100	173507920	218363040	2.57686e+08	584942900	793782000	578055150	1	21	21	16	12	14	16	20	20	13	14	14	21	17	17	16	12	14	16	20	20	13
sp|O88696|CLPP_MOUSE	O88696	ATP-dependent Clp protease proteolytic subunit, mitochondrial OS	Clpp	13936000	45205542	44175474	33378864	70571493	87509310	0	18125856	25894579	0	0	62758105	32665000	39828654	36530538	46528736	34118874	39952380	0	26578368	21181137	0	0	39248305	1	4	4	1	3	1	1	2	3	0	2	1	0	0	2	1	3	1	1	2	3	0
sp|O88712|CTBP1_MOUSE;sp|P56546|CTBP2_MOUSE	O88712	C-terminal-binding protein 1 OS	Ctbp1	211780000	199964520	277438080	201211360	420328980	321329900	217872360	251333280	310226180	422105660	2.34352e+08	426018050	201940000	258595200	2.27947e+08	297648320	199363950	182129300	208791800	278497440	203311520	239201380	345205300	275940100	2	12	12	10	11	11	10	10	11	10	11	10	11	6	10	10	11	11	10	10	11	10
sp|O88738|BIRC6_MOUSE	O88738	Baculoviral IAP repeat-containing protein 6 OS	Birc6	14028000	18034650	2.85036e+07	96532832	189296190	101941580	17289712	31749408	8.54583e+06	217229480	209501600	185024950	20143000	20914938	3.07996e+07	77048560	97309998	67293390	25019386	35908272	11952379	116660416	162666790	166778380	1	20	20	5	6	7	14	15	12	5	9	2	15	15	14	5	6	7	14	15	12	5
sp|O88796|RPP30_MOUSE	O88796	Ribonuclease P protein subunit p30 OS	Rpp30	19140000	17850690	39426930	40153248	101647737	55000350	32775528	33496416	49876386	144656200	1.33062e+08	130574700	30309000	41994126	33575064	48134592	44328411	35183980	35162738	45169488	33661852	67022782	88925320	72379120	1	9	9	3	3	4	4	5	5	5	4	6	7	8	7	3	3	4	4	5	5	5
sp|O88811|STAM2_MOUSE	O88811	Signal transducing adapter molecule 2 OS	Stam2	708340000	734893920	1.75858e+09	1550147520	6204575700	4635959000	1411457000	1241256960	2985709900	5917890800	1.78766e+09	2560838500	501620000	1091539800	8.40435e+08	1848446400	1297020600	1453969000	814440720	1216645920	1108331520	1812917500	1751754400	1438316150	1	3	1	2	2	2	3	2	1	2	2	2	2	2	2	0	0	0	1	0	0	0
sp|O88842|FGD3_MOUSE	O88842	FYVE, RhoGEF and PH domain-containing protein 3 OS	Fgd3	5611300	25295814	3.31464e+07	0	24787080	0	23326452	26466912	17705371	30858732	0	3326319	13759000	19029348	2.56169e+07	0	18255780	0	23370226	20389968	0	1.66711e+07	0	9.30279e+06	1	4	4	1	3	3	0	1	0	3	3	1	2	0	1	1	3	3	0	1	0	3
sp|O88844|IDHC_MOUSE	O88844	Isocitrate dehydrogenase [NADP] cytoplasmic OS	Idh1	65660000	64259856	146798160	4.43357e+06	17099262	7513767	26894542	32035824	147726170	5.1816e+06	0	8.11565e+06	66324000	49578534	1.33365e+08	3.70032e+06	1.3401e+07	7387090	21790290	25903152	147347040	4.91567e+06	0	3877705	1	11	11	9	9	9	1	2	1	6	6	7	1	0	1	9	9	9	1	2	1	6
sp|O88874|CCNK_MOUSE	O88874	Cyclin-K OS	Ccnk	21531000	27720144	2.71406e+07	1.62784e+07	39762873	28467610	16836702	20041344	35367937	49211398	3.12977e+07	40129040	16684000	23521914	2.54891e+07	32997088	23605074	19129930	19524222	22733136	18563917	29717702	34932260	33252600	1	3	3	2	3	2	1	2	2	2	2	3	2	2	2	2	3	2	1	2	2	2
sp|O88879|APAF_MOUSE	O88879	Apoptotic protease-activating factor 1 OS	Apaf1	22466000	13887666	3.31931e+07	52207440	20350575	32294120	6.82854e+06	14957136	2.69195e+06	0	1.47552e+07	5730955	17207000	15431616	20513820	28340448	20855556	16973670	17283604	13296960	7.15113e+06	0	41164640	1.36157e+07	1	4	4	3	2	2	4	2	3	1	2	1	0	1	1	3	2	2	4	2	3	1
sp|O88890|SH21A_MOUSE	O88890	SH2 domain-containing protein 1A OS	Sh2d1a	321830000	183027060	359465880	104842880	268723170	232079600	130986060	173314080	150575760	130103824	5.77446e+07	59436375	302300000	225009360	282054720	121868720	153896544	131877700	114799860	165810240	1.22887e+08	84328718	1.26514e+08	102588860	1	6	6	6	5	6	4	5	6	6	6	4	5	2	2	6	5	6	4	5	6	6
sp|O88942|NFAC1_MOUSE	O88942	Nuclear factor of activated T-cells, cytoplasmic 1 OS	Nfatc1	7346200	18900576	1.13977e+07	21281872	81184059	48458210	0	0	0	106202546	6.1724e+07	99565415	9451900	42385698	1.57694e+07	38427552	26161839	26724000	0	0	0	44260648	54701570	64586645	1	6	6	1	1	1	3	5	3	0	0	0	5	4	5	1	1	1	3	5	3	0
sp|O88952|LIN7C_MOUSE;sp|Q8JZS0|LIN7A_MOUSE	O88952	Protein lin-7 homolog C OS	Lin7c	7746000	8.63456e+06	8.80377e+06	50288288	68943447	50390460	22984404	19944144	6.77371e+06	97696686	71264820	58154985	17895000	25151274	20398404	25162976	36674046	31702000	24141870	21358080	7.26707e+06	47915716	48164050	42460605	2	3	3	1	1	1	3	2	2	2	2	1	2	3	3	1	1	1	3	2	2	2
sp|O88958|GNPI1_MOUSE	O88958	Glucosamine-6-phosphate isomerase 1 OS	Gnpda1	18270000	32299434	1.15924e+08	47213536	181458630	120011720	36593028	63888912	98471068	98156870	1.64636e+07	72292635	41716000	59871096	73972038	87863264	70299090	57446120	38069128	58653072	5.32702e+07	62439802	26904570	60101780	1	9	7	2	3	7	3	8	8	3	5	5	5	1	5	2	2	5	3	7	7	2
sp|O88967|YMEL1_MOUSE	O88967	ATP-dependent zinc metalloprotease YME1L1 OS	Yme1l1	11022000	5.1087e+06	21086778	79631968	220216320	141047700	9.06336e+06	10522224	6.57864e+06	295008120	170376800	194750100	6037600	5.55441e+06	19362408	65615824	130202262	92127060	7.89143e+06	6980904	3.98612e+06	196408040	161839150	110974375	1	12	12	2	1	3	9	9	9	3	3	2	12	9	8	2	1	3	9	9	9	3
sp|O88974|SETB1_MOUSE	O88974	Histone-lysine N-methyltransferase SETDB1 OS	Setdb1	0	0	37595388	0	147107178	79701710	0	0	9.75416e+06	0	0	0	0	0	34462668	0	82421820	40697770	0	0	0	0	0	0	1	2	2	0	0	1	0	1	1	0	0	1	0	0	0	0	0	1	0	1	1	0
sp|O88983|STX8_MOUSE	O88983	Syntaxin-8 OS	Stx8	30381000	25011990	9.30239e+06	143484432	137906010	105182520	6.22018e+06	1.38205e+06	0	151266630	137831320	158472290	30488000	37613250	36676182	113084448	77913630	72792770	18588680	23055840	0	93664418	94712530	92482470	1	4	4	1	3	2	3	3	2	2	1	0	2	2	3	1	3	2	3	3	2	2
sp|O89023|TPP1_MOUSE	O89023	Tripeptidyl-peptidase 1 OS	Tpp1	103920000	133226460	151291140	39552336	85386393	61720650	84031828	96321312	69608268	98539728	70545860	50200130	100200000	171844920	1.09936e+08	79625120	44487711	34476580	82225896	94637808	5.72976e+07	61779702	6.42111e+07	58712725	1	2	2	2	2	2	1	2	2	2	2	2	2	2	1	2	2	2	1	2	2	2
sp|O89050|MKLN1_MOUSE	O89050	Muskelin OS	Mkln1	0	0	2701284	1.47461e+07	56812752	30533480	2.27951e+06	0	0	59392026	3.30513e+07	19669160	0	0	4.38595e+06	1.58572e+07	22746447	14709990	4.174e+06	0	0	22769678	34829850	30061480	1	4	4	0	0	1	2	4	3	1	0	0	4	2	1	0	0	1	2	4	3	1
sp|O89053|COR1A_MOUSE	O89053	Coronin-1A OS	Coro1a	15143000000	15683904000	21531954000	13545686400	27659259000	19716810000	17603256000	21876480000	25983858000	26637864000	1.53362e+10	20519890000	14519000000	22590288000	1.69112e+10	17363104000	13824213300	11029545000	17654156000	21434544000	18226369000	14414698000	1.46179e+10	15159408500	1	31	30	31	27	30	29	28	29	31	31	29	28	29	29	30	27	29	29	27	28	30
sp|O89079|COPE_MOUSE	O89079	Coatomer subunit epsilon OS	Cope	69402000	61312554	153846780	99860960	281992860	176234300	64058668	88378128	161986350	317923020	181276150	202180750	73693000	113241834	1.29307e+08	129968192	122046102	113299280	77717174	100126368	77595681	159142566	177048080	155911275	1	8	8	6	4	7	6	7	6	4	6	7	7	5	5	6	4	7	6	7	6	4
sp|O89086|RBM3_MOUSE	O89086	RNA-binding protein 3 OS	Rbm3	592480000	380455560	8.4894e+08	1139164800	2091768300	1742431000	411618120	460209600	1.02607e+09	2534595400	1.8387e+09	1754868900	498890000	666447660	698830140	1115128320	1104745500	893682000	367284220	535908960	693624450	1397092220	1311036100	1020011150	1	9	9	8	6	9	7	9	9	8	8	8	9	7	9	8	6	9	7	9	9	8
sp|O89090|SP1_MOUSE	O89090	Transcription factor Sp1 OS	Sp1	7840300	1.17602e+07	3.02898e+07	42135744	56995947	48581350	21566330	24187248	2.6862e+07	55802968	2.77155e+07	24766480	12194000	15442128	2.71832e+07	39180832	31874337	19105040	15560130	26615952	3.26052e+07	33397288	18486886	29487855	1	3	3	1	2	2	3	2	3	3	2	1	2	2	2	1	2	2	3	2	3	3
sp|O89094|CASPE_MOUSE	O89094	Caspase-14 OS	Casp14	0	0	2.91838e+07	0	0	0	0	0	2.28982e+08	0	0	0	0	0	2.6172e+07	0	0	0	0	0	167245250	0	0	0	1	2	2	0	0	2	0	0	0	0	0	2	0	0	0	0	0	2	0	0	0	0
sp|O89100|GRAP2_MOUSE	O89100	GRB2-related adaptor protein 2 OS	Grap2	427100000	396538920	578989860	310317120	516259440	323674800	589269300	704414880	9.65607e+08	718132220	361214700	441620650	393400000	495772200	4.92936e+08	433409920	363442950	275768100	494239000	583653600	708496130	466596400	426046500	430324650	1	17	17	15	14	14	13	11	10	17	17	15	13	13	12	15	14	14	13	11	10	17
sp|O89110|CASP8_MOUSE	O89110	Caspase-8 OS	Casp8	187180000	208807740	2.37001e+08	162604048	394602030	271772600	235402320	234303840	275921030	431403640	177213190	349064050	179200000	244377720	2.38348e+08	205559840	196400970	165793600	209433140	284083200	2.51253e+08	220567700	195254070	210493900	1	15	15	12	11	11	12	12	11	11	11	10	13	8	13	12	11	11	12	12	11	11
sp|O89112|LANC1_MOUSE	O89112	Glutathione S-transferase LANCL1 OS	Lancl1	25406000	28488834	9.46425e+06	3.2516e+06	7.21581e+06	14560650	28826706	31674240	47821746	49303812	0	22632595	20538000	31776462	2.47444e+07	17981136	16815708	13650200	21170328	25650432	22716002	23576886	0	18313640	1	3	3	3	3	2	1	2	1	3	3	3	2	0	2	3	3	2	1	2	1	3
sp|P00375|DYR_MOUSE	P00375	Dihydrofolate reductase OS	Dhfr	27231000	17611542	44655000	104396048	301873500	131117900	0	27902880	1.36487e+07	416447660	208722030	186931150	31235000	36868212	4.76201e+07	121279792	134549559	79118760	0	39384144	22311189	185092040	2.43088e+08	109322335	1	8	8	3	2	3	5	5	5	0	1	1	8	6	4	3	2	3	5	5	5	0
sp|P00397|COX1_MOUSE	P00397	Cytochrome c oxidase subunit 1 OS	Mtco1	35782000	3412458	82324584	1.5831e+07	84272886	80537490	63826564	31685904	79630753	205574000	2.89005e+07	34811095	42605000	22867542	39447540	22204640	38216070	34266980	51321452	34712064	41745882	73729398	37966940	40044320	1	3	3	3	1	3	2	3	3	3	3	3	3	2	2	3	1	3	2	3	3	3
sp|P00405|COX2_MOUSE	P00405	Cytochrome c oxidase subunit 2 OS	Mtco2	478350000	351153360	702100260	678157440	1056557250	700666600	387511880	426332160	772654710	1133221960	562753400	708576900	461980000	696446280	4.95519e+08	523221440	546175980	374882700	379836160	434691360	412835880	522120240	4.52631e+08	487951900	1	7	7	6	3	7	7	7	7	6	6	7	7	4	6	6	3	7	7	7	7	6
sp|P00493|HPRT_MOUSE	P00493	Hypoxanthine-guanine phosphoribosyltransferase OS	Hprt1	397870000	257202360	4.90518e+08	506597920	1080388530	647559200	261259520	322367040	371339490	1410086760	863755200	922300750	355010000	370127520	3.97732e+08	691545280	503403930	394061100	249745940	367299360	2.59411e+08	654517440	703076000	580614400	1	11	11	10	9	11	10	11	11	10	10	11	11	9	11	10	9	11	10	11	11	10
sp|P00920|CAH2_MOUSE	P00920	Carbonic anhydrase 2 OS	Ca2	268970000	395960760	2316701400	38355648	158987772	109459670	6.95314e+06	10311624	38934205	5924869	0	3.18635e+06	325470000	588619440	1.89241e+09	37990992	46866060	49578260	5.09692e+06	5289624	18450178	3.77407e+06	0	907757	1	9	9	7	9	9	4	6	5	1	2	2	1	0	1	7	9	9	4	6	5	1
sp|P01580|IFNG_MOUSE	P01580	Interferon gamma OS	Ifng	0	0	0	155934096	31066686	61162590	0	0	0	0	0	0	0	0	0	140868496	55001511	45990170	0	0	0	0	0	0	1	5	5	0	0	0	5	3	4	0	0	0	0	0	0	0	0	0	5	3	4	0
sp|P01590|IL2RA_MOUSE	P01590	Interleukin-2 receptor subunit alpha OS	Il2ra	0	0	0	52145808	202263210	74576990	0	0	0	102100496	6.67546e+07	57752565	0	0	0	89297920	68451210	41063260	0	0	0	59925764	67818410	56596490	1	4	4	0	0	0	2	4	3	0	0	0	3	3	2	0	0	0	2	4	3	0
sp|P01592|IGJ_MOUSE	P01592	Immunoglobulin J chain OS	Jchain	345320000	74092518	1134607980	169929696	21873483	674964400	0	0	0	0	0	0	313750000	113007942	1.01176e+09	167810240	23354973	402536800	0	0	0	0	0	0	1	7	7	6	4	7	5	2	6	0	0	0	0	0	0	6	4	7	5	2	6	0
sp|P01638|KV5A6_MOUSE;tr|A0A140T8P9|A0A140T8P9_MOUSE;sp|P01637|KV5A5_MOUSE;tr|A0A075B5K0|A0A075B5K0_MOUSE	P01638	Ig kappa chain V-V region L6 OS		0	30024900	1.00182e+08	0	1.44973e+07	28746640	0	0	0	0	0	0	0	37537038	82643352	0	1.54263e+07	16777170	0	0	0	0	0	0	4	3	3	0	2	3	0	1	2	0	0	0	0	0	0	0	2	3	0	1	2	0
sp|P01668|KV3AG_MOUSE;sp|P01666|KV3AE_MOUSE;sp|P01665|KV3AD_MOUSE;sp|P01664|KV3AC_MOUSE;tr|A0A075B5N9|A0A075B5N9_MOUSE;sp|P03977|KV3A4_MOUSE;sp|P01673|KV3AL_MOUSE;sp|P01672|KV3AK_MOUSE;sp|P01671|KV3AJ_MOUSE;sp|P01670|KV3AI_MOUSE;sp|P01669|KV3AH_MOUSE;sp|P01667|KV3AF_MOUSE;sp|P01660|KV3A8_MOUSE;sp|P01657|KV3A5_MOUSE;sp|P01656|KV3A3_MOUSE;sp|P01654|KV3A1_MOUSE;sp|P01659|KV3A7_MOUSE;sp|P01655|KV3A2_…	P01668	Ig kappa chain V-III region PC 7210 OS		5949600	4.83867e+06	3.06677e+07	0	0	15989860	0	0	0	0	0	0	8605800	9.92964e+06	20575650	0	0	8077198	0	0	0	0	0	0	20	2	2	1	1	2	0	0	2	0	0	0	0	0	0	1	1	2	0	0	2	0
sp|P01799|HVM30_MOUSE;sp|P01797|HVM28_MOUSE;sp|P01796|HVM27_MOUSE;sp|P01801|HVM32_MOUSE;sp|P01804|HVM35_MOUSE;sp|P01803|HVM34_MOUSE;sp|P01800|HVM31_MOUSE;sp|P01802|HVM33_MOUSE;sp|P01798|HVM29_MOUSE;tr|A0A075B5T3|A0A075B5T3_MOUSE	P01799	Ig heavy chain V-III region ABE-47N OS		23781000	4.99885e+06	89674110	7901736	0	23421490	25766598	0	5.09881e+08	0	0	1.42331e+07	56524000	77962248	89462514	44565072	0	45916810	55422974	0	142577340	0	0	46075325	10	2	2	1	1	2	1	0	1	1	0	2	0	0	1	1	1	2	1	0	1	1
sp|P01831|THY1_MOUSE	P01831	Thy-1 membrane glycoprotein OS	Thy1	989300000	885425760	1.07338e+09	788170560	1276136370	1060274700	1204904800	1435708800	1620108100	1621960000	863441700	1294733400	927800000	1231112880	9.55054e+08	1220792960	665268660	618948800	1258655200	1339934400	1088054180	930684420	876692300	987005650	1	6	6	5	6	4	6	6	6	5	6	5	4	5	5	5	6	4	6	6	6	5
sp|P01837|IGKC_MOUSE	P01837	Immunoglobulin kappa constant OS	Igkc	7458600000	2132622000	22378338000	2530507200	1154590470	16774550000	17046410	6.62684e+06	0	0	39034930	0	7108400000	3032449200	18794946000	2860409600	512006130	10637069000	2.35626e+06	2.76748e+06	0	0	1.38042e+07	0	1	11	11	9	7	11	8	6	11	2	1	0	0	1	0	9	7	11	8	6	11	2
sp|P01843|LAC1_MOUSE;tr|A0A0G2JE99|A0A0G2JE99_MOUSE	P01843	Ig lambda-1 chain C region OS		53063000	34121952	159809940	6.97366e+06	0	171636200	0	0	0	0	0	0	48170000	42054570	158683260	22131024	0	81678500	0	0	0	0	0	0	2	4	4	3	2	4	1	0	4	0	0	0	0	0	0	3	2	4	1	0	4	0
sp|P01845|LAC3_MOUSE;sp|P01844|LAC2_MOUSE	P01845	Ig lambda-3 chain C region OS	Iglc3	0	0	0	1.60336e+07	1.29312e+07	30453570	0	0	0	0	0	11932106	0	0	0	20100592	0	0	0	0	0	0	0	0	2	2	2	0	0	0	1	1	1	0	0	0	0	0	1	0	0	0	1	1	1	0
sp|P01867|IGG2B_MOUSE	P01867	Ig gamma-2B chain C region OS	Igh-3	32311000	81841176	79920084	1.00232e+07	93548925	34232920	0	0	0	0	0	0	38274000	92337408	5.89735e+07	16386408	56363526	26913950	0	0	0	0	0	0	1	5	5	3	4	4	2	4	2	0	0	0	0	0	0	3	4	4	2	4	2	0
sp|P01872|IGHM_MOUSE	P01872	Immunoglobulin heavy constant mu OS	Ighm	25423000000	7012029600	6.50713e+10	10833536000	3518777700	57761830000	19925314	5.61349e+06	0	18876974	21863490	0	22533000000	8870288400	6.07143e+10	12380156800	1351548990	33589710000	4.35714e+06	1.40149e+06	0	8.5217e+06	1.2679e+06	0	1	30	30	28	22	28	23	18	28	3	2	0	2	2	0	28	22	28	23	18	28	3
sp|P01887|B2MG_MOUSE	P01887	Beta-2-microglobulin OS	B2m	582350000	658064340	8.6856e+08	463438400	970248510	1140132300	301297460	774437760	695251040	717264660	2.26765e+08	295160950	474320000	820106820	709217580	898731520	623277180	575063800	304096960	611945280	583493300	421766180	313959800	330902200	1	5	5	4	3	3	3	4	4	3	4	4	3	2	2	4	3	3	3	4	4	3
sp|P01897|HA1L_MOUSE;sp|P01896|HA1Z_MOUSE	P01897	H-2 class I histocompatibility antigen, L-D alpha chain OS	H2-L	680690000	535415580	674771400	758861120	1733343300	1282241100	353215460	430064640	553517570	601464260	571886700	563582150	635790000	645778440	8.65661e+08	668330560	789490800	740163100	385995060	521004960	4.97675e+08	518480260	423872900	349364100	2	8	6	7	8	7	7	7	7	6	8	6	7	7	7	5	6	5	5	5	5	4
sp|P01901|HA1B_MOUSE	P01901	H-2 class I histocompatibility antigen, K-B alpha chain OS	H2-K1	975850000	613112400	1444761000	1358335040	3014433900	2534588000	550880520	623596320	1140435270	1841980760	819948800	994259800	936140000	826466580	1292398140	1562491040	1656560700	1546455000	513275600	722066400	687790740	991885120	813093600	762956550	1	17	12	14	13	14	14	16	16	14	14	16	15	13	14	10	10	10	11	12	12	10
sp|P01910|HA2K_MOUSE	P01910	H-2 class II histocompatibility antigen, A-K alpha chain OS	H2-Aa	0	0	33559950	0	40954437	65397820	0	0	0	0	0	0	0	0	2.85242e+07	0	21715776	38372520	0	0	0	0	0	0	1	3	3	0	0	2	0	2	3	0	0	0	0	0	0	0	0	2	0	2	3	0
sp|P01921|HB2D_MOUSE	P01921	H-2 class II histocompatibility antigen, A-D beta chain OS	H2-Ab1	25281000	26800344	1.26277e+08	0	145026720	242887100	0	0	0	0	0	0	27122000	38607948	1.06113e+08	0	77486706	139855600	0	0	0	0	0	0	1	2	2	2	2	2	0	2	2	0	0	0	0	0	0	2	2	2	0	2	2	0
sp|P01942|HBA_MOUSE	P01942	Hemoglobin subunit alpha OS	Hba	8565900000	15728580000	75499926000	4569328000	10804681800	17899840000	248829740	5839516800	156690760	366449800	427781200	367614200	6559700000	24243300000	6.42276e+10	2287060800	3065569200	10393278000	299515960	950693760	2.17633e+08	239936920	644347000	284217950	1	8	8	7	7	8	7	7	7	4	4	5	3	3	3	7	7	8	7	7	7	4
sp|P03888|NU1M_MOUSE	P03888	NADH-ubiquinone oxidoreductase chain 1 OS	Mtnd1	15596000	1.27415e+07	19012038	1.46064e+07	24337854	18666190	16327702	18697392	19807708	36328132	23180190	24808840	14869000	14201712	18775710	18229376	1.36171e+07	11556689	15611030	18960480	1.56373e+07	21077936	22160270	19238500	1	2	2	2	2	2	2	2	2	2	2	2	2	2	2	2	2	2	2	2	2	2
sp|P03911|NU4M_MOUSE	P03911	NADH-ubiquinone oxidoreductase chain 4 OS	Mtnd4	12106000	0	6.719e+06	10774472	5.54969e+06	11738648	15169218	0	4.01022e+06	1.60078e+07	18484796	1.00607e+07	6561800	0	4.35805e+06	8.32186e+06	2.9394e+06	15074170	15001248	0	4.80725e+06	4.21578e+06	16971427	15888177	1	2	2	1	0	1	1	1	1	1	0	1	2	1	1	1	0	1	1	1	1	1
sp|P03930|ATP8_MOUSE	P03930	ATP synthase protein 8 OS	Mtatp8	146940000	172593900	2.06169e+08	111112224	282263670	262497800	147070460	173560320	170547350	403453120	218049700	243940650	152690000	238070520	1.88293e+08	129495680	144249336	157213100	135180220	200219040	136535720	218926880	182701530	174115485	1	2	2	2	2	2	2	2	2	2	2	2	2	2	2	2	2	2	2	2	2	2
sp|P03958|ADA_MOUSE	P03958	Adenosine deaminase OS	Ada	101800000	116543916	92676300	63532320	126199053	86689250	86815040	105968736	1.26177e+08	122376882	6.56239e+07	50761400	114010000	129411918	9.63215e+07	88000224	72542034	54320460	76626896	100376496	82578183	77361834	75471990	47587930	1	10	10	7	9	6	6	6	5	7	8	7	6	5	4	7	9	6	6	6	5	7
sp|P03975|IGEB_MOUSE	P03975	IgE-binding protein OS	Iap	0	0	0	49843168	259037730	92823980	0	0	0	299025300	99339790	204086950	0	0	0	89873152	123314130	70546120	0	0	0	125586854	1.12923e+08	120320050	1	9	9	0	0	0	4	7	4	0	0	0	8	4	9	0	0	0	4	7	4	0
sp|P03976|KV2A5_MOUSE;tr|A0A075B5K6|A0A075B5K6_MOUSE	P03976	Ig kappa chain V-II region 17S29.1 OS		0	0	3.89172e+08	0	0	321316800	0	0	0	0	0	0	0	0	304588320	0	0	205001900	0	0	0	0	0	0	2	2	2	0	0	2	0	0	2	0	0	0	0	0	0	0	0	2	0	0	2	0
sp|P04187|GRAB_MOUSE;sp|P08882|GRAC_MOUSE	P04187	Granzyme B(G,H) OS	Gzmb	13259000	4.96771e+06	5.12076e+07	425996960	266588550	227900700	0	0	0	0	0	0	24254000	3.24834e+06	5.65181e+07	515312000	118358307	140405800	0	0	0	0	0	0	2	12	11	2	2	4	12	8	9	0	0	0	0	0	0	2	2	4	11	7	9	0
sp|P04202|TGFB1_MOUSE	P04202	Transforming growth factor beta-1 proprotein OS	Tgfb1	86654000	94903650	1.29703e+08	67598320	123720345	93213050	128990780	121012704	0	137751554	87096570	0	91467000	129928320	1.17702e+08	114613264	69118677	42502950	118210160	127490112	0	55821828	90871110	0	1	5	5	1	1	1	2	3	3	1	1	0	4	2	0	1	1	1	2	3	3	1
sp|P04235|CD3D_MOUSE	P04235	T-cell surface glycoprotein CD3 delta chain OS	Cd3d	59760000	54256374	4.97498e+07	8827928	105893082	76315360	78712778	73304352	1.3047e+08	86488188	23178100	81934830	59153000	66112596	6.10111e+07	26137104	56594511	42649670	70432366	77526720	88923107	49696100	3.10302e+07	52829980	1	3	3	2	2	1	1	2	2	3	2	3	2	1	2	2	2	1	1	2	2	3
sp|P04441|HG2A_MOUSE	P04441	H-2 class II histocompatibility antigen gamma chain OS	Cd74	18452000	37195398	1.18693e+08	50827568	110492073	187447900	0	3.85055e+06	0	0	0	0	26163000	55396926	9.38222e+07	80676288	37832157	98263100	0	7.33069e+06	0	0	0	0	1	5	5	3	3	5	2	5	5	0	1	0	0	0	0	3	3	5	2	5	5	0
sp|P04627|ARAF_MOUSE	P04627	Serine/threonine-protein kinase A-Raf OS	Araf	7708300	17673300	18421218	15644256	49152015	11838863	4484799	14923440	1.03037e+07	6220971	23729860	9.98549e+06	13388000	11888415	1.22744e+07	1.59084e+07	1.12595e+07	11755940	8.94028e+06	13195872	1.1526e+07	15219077	20618477	12669876	1	4	4	2	3	3	3	3	2	2	3	2	1	2	2	2	3	3	3	3	2	2
sp|P04919|B3AT_MOUSE	P04919	Band 3 anion transport protein OS	Slc4a1	7872200	56057868	4.71131e+08	7.31948e+06	1.47109e+07	256864800	0	0	0	0	0	0	5732600	72704934	4.34486e+08	5715512	5081670	127765610	0	0	0	0	0	0	1	14	14	2	5	14	1	2	11	0	0	0	0	0	0	2	5	14	1	2	11	0
sp|P05064|ALDOA_MOUSE;tr|A6ZI46|A6ZI46_MOUSE;tr|A6ZI47|A6ZI47_MOUSE;sp|P05063|ALDOC_MOUSE;sp|Q91Y97|ALDOB_MOUSE	P05064	Fructose-bisphosphate aldolase A OS	Aldoa	3774400000	3491298000	5707046400	7620796800	14002310700	10355157000	3306667600	4544424000	5922866700	16163208600	11235213000	13126305000	3598900000	4752606600	4802130000	8657412800	7349624100	5981460000	3289056200	4547145600	4430072900	9102967600	9190357000	8784758000	5	33	33	31	28	29	30	31	32	29	30	28	29	30	30	31	28	29	30	31	32	29
sp|P05132|KAPCA_MOUSE	P05132	cAMP-dependent protein kinase catalytic subunit alpha OS	Prkaca	15909000	20360430	2.47938e+07	12212552	47184660	43605970	8.80326e+06	20974464	48660724	53390774	5.61478e+07	52881165	16293000	28462554	20586642	21174016	24664419	24648960	18823838	21765024	23391098	29927048	3.23135e+07	29666120	1	3	3	2	2	2	2	2	2	1	2	2	2	3	3	2	2	2	2	2	2	1
sp|P05201|AATC_MOUSE	P05201	Aspartate aminotransferase, cytoplasmic OS	Got1	367070000	355949460	557624160	567048640	1426674870	1177572100	428578000	499608000	589339240	1608965460	9.29883e+08	883400150	376470000	534758580	4.51483e+08	669306400	834158520	613800500	407902420	550424160	374873960	844777120	9.39497e+08	719308100	1	20	20	16	14	17	16	19	19	15	16	17	20	16	15	16	14	17	16	19	19	15
sp|P05202|AATM_MOUSE	P05202	Aspartate aminotransferase, mitochondrial OS	Got2	1482100000	1331213400	2.115e+09	1980955200	3483413100	2591835000	1118374800	1490400000	1227035900	3106053400	2.09272e+09	2280556500	1425900000	1791113400	2.06924e+09	1809926400	1757397600	1564926000	1117662200	1442318400	9.85555e+08	1883435040	2.0491e+09	1784768000	1	24	24	20	20	19	20	20	20	18	20	16	18	18	18	20	20	19	20	20	20	18
sp|P05213|TBA1B_MOUSE	P05213	Tubulin alpha-1B chain OS	Tuba1b	6577100000	5756896800	11856933000	11952841600	28815777000	17543520000	4359890400	4970419200	6430900900	28259824000	23015080000	22274300000	6678000000	7633026000	9005745600	13187536000	13186376100	10574713000	4647679000	5367254400	4912913300	16119453400	20489106000	14240726000	1	28	0	26	23	26	24	27	25	23	24	26	28	25	26	0	0	0	0	0	0	0
sp|P06151|LDHA_MOUSE;sp|P00342|LDHC_MOUSE	P06151	L-lactate dehydrogenase A chain OS	Ldha	5439900000	5357703600	7.49105e+09	8626083200	21609045000	13422260000	5659469200	6410016000	9607154200	25132836000	1.47521e+10	14882303500	5159400000	6482093400	6.63738e+09	9427984000	10703526300	7941482000	5241376600	6738033600	7.1954e+09	12762562000	13314972000	11295117500	2	26	25	23	23	24	24	24	24	23	23	26	25	24	25	22	22	23	23	23	23	22
sp|P06240|LCK_MOUSE	P06240	Proto-oncogene tyrosine-protein kinase LCK OS	Lck	385580000	325793160	4.86162e+08	418412800	815552280	614874700	444876180	491196960	803828980	1052652040	427133300	680848750	360250000	482829300	3.9034e+08	501444800	446581620	331757500	432894320	571795200	4.90753e+08	544356180	5.09228e+08	559346150	1	18	17	17	13	14	14	14	16	16	16	17	17	11	13	16	12	13	13	13	15	15
sp|P06332|CD4_MOUSE	P06332	T-cell surface glycoprotein CD4 OS	Cd4	156820000	147680460	158326020	381878720	452730600	521288300	235565200	308318400	382799000	747516100	4.96688e+08	567112150	211310000	250711200	2.11198e+08	279466880	234266580	231215000	281609340	349647840	292676130	415014300	431501400	372450300	1	17	17	11	11	8	12	12	13	11	12	12	13	11	14	11	11	8	12	12	13	11
sp|P06339|HA15_MOUSE;tr|A7VMS2|A7VMS2_MOUSE;tr|Q31615|Q31615_MOUSE;tr|F6T1I5|F6T1I5_MOUSE;sp|P14432|HA1T_MOUSE	P06339	H-2 class I histocompatibility antigen, D-37 alpha chain OS	H2-T23	9896600	4309920	17066454	39958080	108288954	85254800	21779092	0	0	24071018	0	10941941	12145000	9.77708e+06	2.33484e+07	55701632	47191032	49799650	8.45235e+06	0	0	1.75753e+07	0	1.30216e+07	5	5	4	2	1	2	3	4	4	3	0	0	2	0	1	1	0	1	2	3	3	2
sp|P06344|HB2U_MOUSE	P06344	H-2 class II histocompatibility antigen, A-U beta chain OS		48178000	71121564	135424188	68199232	321817860	547291800	3067234	4.03536e+06	0	0	0	0	44967000	82662426	146564580	44902336	140411799	356961900	7.19787e+06	9.8715e+06	0	0	0	0	1	5	3	5	5	4	5	5	5	1	1	0	0	0	0	3	3	2	3	3	3	0
sp|P06537|GCR_MOUSE	P06537	Glucocorticoid receptor OS	Nr3c1	14742000	17687754	20460234	7.34499e+06	0	3327531	22506962	13189392	47522111	0	0	1.06611e+07	12904000	24301116	1.65965e+07	1.40374e+07	0	9115111	17128868	23024736	18066156	0	0	9428630	1	3	3	3	3	3	2	0	1	3	2	2	0	0	2	3	3	3	2	0	1	3
sp|P06745|G6PI_MOUSE;CON__Q3ZBD7	P06745	Glucose-6-phosphate isomerase OS	Gpi	1230900000	1141432380	2392821000	1840742400	3901734900	2545854000	1391809600	1337731200	2334951600	3834992400	3248278000	2546895000	1347100000	1704258000	1.78565e+09	1917268800	1869544800	1415848000	1329609800	1566345600	1442406200	2187382800	2640715000	1990567000	2	26	26	21	19	22	17	22	22	20	22	23	23	20	22	21	19	22	17	22	22	20
sp|P06800|PTPRC_MOUSE	P06800	Receptor-type tyrosine-protein phosphatase C OS	Ptprc	2893900000	2398707000	3.42923e+09	3995636800	9826420500	6555633000	2333765000	2979763200	3.61482e+09	10222497200	5547696000	7681633000	2750400000	3200772600	2932528200	4782472000	4755264300	3584684000	2615038400	3263976000	2888726000	5485242400	4894362000	5023366500	1	57	57	52	43	50	47	53	55	47	49	46	54	48	54	52	43	50	47	53	55	47
sp|P06801|MAOX_MOUSE	P06801	NADP-dependent malic enzyme OS	Me1	0	0	0	0	0	0	0	0	37041001	0	0	0	0	0	0	0	0	0	0	0	2.72497e+07	0	0	0	1	2	2	0	0	0	0	0	0	0	0	2	0	0	0	0	0	0	0	0	0	0
sp|P07091|S10A4_MOUSE	P07091	Protein S100-A4 OS	S100a4	1791100000	836032500	9.47813e+08	2450385600	1736688600	2605328000	0	0	0	23533508	0	0	2062400000	1094890500	1.917e+09	2148902400	863788320	924008500	0	0	0	27141426	0	0	1	7	7	7	5	7	7	4	7	0	0	0	2	0	0	7	5	7	7	4	7	0
sp|P07309|TTHY_MOUSE	P07309	Transthyretin OS	Ttr	13023000	0	19732014	0	0	0	0	0	0	0	0	0	13537000	0	1.64729e+07	0	0	0	0	0	0	0	0	0	1	2	2	2	0	2	0	0	0	0	0	0	0	0	0	2	0	2	0	0	0	0
sp|P07356|ANXA2_MOUSE	P07356	Annexin A2 OS	Anxa2	1567600000	684699120	3.56182e+09	1494421920	1381099140	1702083000	188014420	83255040	7.7274e+09	294800660	137465570	105689965	1476000000	1086415200	2801036400	1650299520	664010190	981648500	209484040	109762128	5883363800	141597108	151871940	91635270	1	29	29	23	19	26	18	19	23	9	6	22	9	4	6	23	19	26	18	19	23	9
sp|P07607|TYSY_MOUSE	P07607	Thymidylate synthase OS	Tyms	1077800	0	2.41604e+06	27674480	65532834	27065910	0	0	0	110828904	5.6547e+07	17782375	3319300	0	5.88347e+06	26905792	22423068	17316890	0	0	0	58782848	53144520	26884480	1	4	4	1	0	1	3	4	3	0	0	0	4	3	2	1	0	1	3	4	3	0
sp|P07724|ALBU_MOUSE	P07724	Serum albumin OS	Alb	2366500000	3449775600	4.43678e+08	3624646400	120223710	146785500	3737383400	296745120	159613730	10326981600	268502300	9055156000	1900600000	3304053000	1186929900	5660899200	307958760	317963200	2052898800	1097828640	641377890	4632016000	3124759000	6347822500	1	19	19	17	18	18	3	3	7	17	17	9	2	2	3	17	18	18	3	3	7	17
sp|P07742|RIR1_MOUSE	P07742	Ribonucleoside-diphosphate reductase large subunit OS	Rrm1	130650000	61810560	303296760	377752800	1372974840	941012300	32751096	29569536	23964685	1802921700	1512052300	1091811350	130760000	53282700	2.67848e+08	477305600	728096580	549230600	21459440	29600640	21705804	1050822620	1374425800	801221750	1	29	29	13	8	18	18	26	27	3	3	3	26	24	24	13	8	18	18	26	27	3
sp|P07901|HS90A_MOUSE	P07901	Heat shock protein HSP 90-alpha OS	Hsp90aa1	2597400000	2269803600	4.14137e+09	5934990400	12446268300	8709797000	2515478000	2966932800	3.44825e+09	13154472800	9898658000	9282664500	2581900000	3090528000	3.48529e+09	7034950400	6120783900	4768138000	2493896400	3124915200	2824640800	7605860800	8.54099e+09	6619456000	1	39	39	32	31	33	35	37	37	30	32	31	36	38	37	32	31	33	35	37	37	30
sp|P08003|PDIA4_MOUSE	P08003	Protein disulfide-isomerase A4 OS	Pdia4	1577600000	1539351000	3.92387e+09	1635524960	3387195900	3678349000	194438000	327628800	281559060	1623167040	708175600	1161175850	1470600000	1872975600	3.15677e+09	1819513600	1647321300	1913386000	337141240	437438880	389953550	986491160	9.7557e+08	843511150	1	39	39	31	34	38	34	31	36	17	18	17	28	24	29	31	34	38	34	31	36	17
sp|P08030|APT_MOUSE	P08030	Adenine phosphoribosyltransferase OS	Aprt	247380000	183316140	356772840	453611520	1084402890	590338400	297103300	302862240	367719410	1553649080	1140115900	879499500	246080000	355502700	287976660	507453920	509696280	410580200	283411200	327641760	293275400	777616660	833324800	658980400	1	11	11	7	6	10	9	8	9	7	10	7	9	9	9	7	6	10	9	8	9	7
sp|P08032|SPTA1_MOUSE	P08032	Spectrin alpha chain, erythrocytic 1 OS	Spta1	2003600	0	85736226	0	3.5414e+06	22791380	0	0	0	0	0	0	1504200	0	81794220	0	1.81698e+06	5670204	0	0	0	0	0	0	1	8	8	1	0	8	0	1	2	0	0	0	0	0	0	1	0	8	0	1	2	0
sp|P08071|TRFL_MOUSE	P08071	Lactotransferrin OS	Ltf	51823000	80629668	3.7965e+08	0	23006106	21751240	7.37826e+06	1.26799e+07	0	41488228	1.56455e+07	23356245	19636000	38911482	328660800	0	24884253	7704503	28064224	42699312	0	1.3953e+07	5.64216e+07	55851660	1	18	18	7	7	18	0	2	2	1	1	0	2	1	1	7	7	18	0	2	2	1
sp|P08103|HCK_MOUSE	P08103	Tyrosine-protein kinase HCK OS	Hck	0	2121453	8.04697e+06	0	0	7200808	0	0	0	0	0	0	0	2.92444e+06	6.84362e+06	0	0	4225405	0	0	0	0	0	0	1	2	2	0	1	2	0	0	1	0	0	0	0	0	0	0	1	2	0	0	1	0
sp|P08113|ENPL_MOUSE	P08113	Endoplasmin OS	Hsp90b1	2661900000	2297529000	6.23109e+09	4156564800	7056193500	7107929000	370918480	404079840	4.56595e+08	3741258200	2747932000	2984438500	2662900000	3165031800	5004108000	4246444800	3564815400	3872884000	472382540	636024960	550484530	2621728600	2548964000	2301207000	1	48	48	41	36	43	42	46	42	24	24	19	39	34	35	41	36	43	42	46	42	24
sp|P08207|S10AA_MOUSE	P08207	Protein S100-A10 OS	S100a10	261730000	155380500	4.11005e+08	99278880	413383500	267724700	72579328	86369328	1.27339e+08	331407920	104548070	225143400	272420000	216626040	3.81203e+08	236632640	130567059	182561600	84314832	16640640	144534140	184531898	139708140	32873125	1	5	5	4	3	4	4	3	3	1	2	2	1	1	2	4	3	4	4	3	3	1
sp|P08228|SODC_MOUSE	P08228	Superoxide dismutase [Cu-Zn] OS	Sod1	2755800000	3022725600	3.3336e+09	3355520000	3876246900	2654977000	1838406200	2232619200	2396223900	4373822600	3.73211e+09	4257709500	2586700000	3853962000	2916589800	3672924800	2506744800	1815529000	1931655000	2565302400	1.6963e+09	2825982400	3211912000	3014090500	1	11	11	9	11	11	11	11	10	9	9	9	10	10	11	9	11	11	11	11	10	9
sp|P08249|MDHM_MOUSE	P08249	Malate dehydrogenase, mitochondrial OS	Mdh2	3734600000	3547537200	4311749400	5627686400	9368592300	6769818000	4142445600	4472366400	5785401500	10179685000	6453293000	6799662500	3639500000	5399357400	4384846200	5863257600	4481746200	3829130000	3687603200	4700332800	4.00826e+09	5001106200	5790136000	4929115500	1	20	20	20	18	16	19	19	19	19	18	18	20	17	19	20	18	16	19	19	19	19
sp|P08414|KCC4_MOUSE	P08414	Calcium/calmodulin-dependent protein kinase type IV OS	Camk4	28775000	21001662	34058712	1.49918e+07	20932020	52339740	41463140	63568800	74207971	95863494	20621612	33727385	39054000	36759150	2.81629e+07	21963248	25722171	23318000	35956778	55311984	40643959	42491580	37009720	30241510	1	4	4	2	2	2	2	1	3	3	3	4	3	1	2	2	2	2	2	1	3	3
sp|P08752|GNAI2_MOUSE;sp|B2RSH2|GNAI1_MOUSE;sp|P20612|GNAT1_MOUSE;sp|Q3V3I2|GNAT3_MOUSE;sp|P50149|GNAT2_MOUSE;sp|Q8CGK7|GNAL_MOUSE	P08752	Guanine nucleotide-binding protein G(i) subunit alpha-2 OS	Gnai2	803390000	811434420	1415494800	696852480	1934220600	1430520000	824345860	925084800	1197243620	1648458300	789163100	1043397400	813530000	999060480	1.04229e+09	897618720	868455810	844098500	790059620	980605440	1.03342e+09	828010580	777082900	762268200	6	20	14	16	19	19	14	17	18	17	16	15	19	13	16	11	14	13	10	11	13	12
sp|P08775|RPB1_MOUSE	P08775	DNA-directed RNA polymerase II subunit RPB1 OS	Polr2a	220540000	173789640	2.561e+08	194500320	463371840	348198000	216915440	242481600	2.18195e+08	608932820	422953300	538960400	193450000	272155680	2.49147e+08	310728000	259372260	204255200	186090400	250542720	193013860	288161940	430435500	303703550	1	25	25	21	15	18	14	19	18	18	20	14	22	18	23	21	15	18	14	19	18	18
sp|P08905|LYZ2_MOUSE	P08905	Lysozyme C-2 OS	Lyz2	58066000	111827970	292304760	0	0	12939525	17554392	4.67428e+06	136034290	0	17849227	0	34226000	163422180	279224280	0	0	11310540	16063022	5.99478e+06	92759658	0	1.56811e+07	0	1	5	2	4	5	5	0	0	1	2	1	2	0	1	0	2	2	2	0	0	1	1
sp|P08920|CD2_MOUSE	P08920	T-cell surface antigen CD2 OS	Cd2	13925000	28650456	1.59865e+07	116701904	317086650	132493400	11516634	13199760	1.42761e+07	107571782	6.16968e+07	39527175	26277000	37518642	2.50989e+07	96984800	124908723	74282240	21260930	25782624	19388219	75587108	46899600	47575575	1	6	6	1	2	1	3	5	3	1	1	1	2	3	2	1	2	1	3	5	3	1
sp|P09041|PGK2_MOUSE	P09041	Phosphoglycerate kinase 2 OS	Pgk2	0	1.43646e+06	0	2252992	5.23539e+06	4955730	0	0	0	9.46715e+06	291387800	0	0	19981998	0	27991200	29433861	30863600	0	0	0	56894962	74477150	0	1	2	2	0	1	0	1	1	1	0	0	0	1	2	0	0	1	0	1	1	1	0
sp|P09055|ITB1_MOUSE	P09055	Integrin beta-1 OS	Itgb1	7506100	7.84681e+06	5.44131e+07	59387568	105400845	92763720	0	0	0	91093800	2.89423e+07	52535225	14048000	15654996	2.65814e+07	66940912	55028592	48472620	0	0	0	43029090	51600010	36325465	1	6	6	2	1	5	5	5	5	0	0	0	5	2	4	2	1	5	5	5	5	0
sp|P09103|PDIA1_MOUSE	P09103	Protein disulfide-isomerase OS	P4hb	1664800000	1420302600	3.00137e+09	2529308800	5490115200	4422560000	826626180	1063912320	1285739900	4751777000	3.87402e+09	3843993500	1735800000	2076382800	2492985600	3274884800	2538764100	2535636000	904299580	1135296000	9.66439e+08	2823719200	3229468000	2615730000	1	35	35	29	26	32	30	33	31	27	31	26	32	29	31	29	26	32	30	33	31	27
sp|P09405|NUCL_MOUSE	P09405	Nucleolin OS	Ncl	6171700000	5687649000	9353367600	17123424000	36702720000	23277390000	6107796400	7495804800	7.71481e+09	48192958000	2.89716e+10	30885735000	5885300000	8230633200	8.12529e+09	19775312000	18948735000	13354140000	6005385600	8052566400	6.766e+09	24851822000	27351830000	21333555000	1	62	62	52	48	51	55	54	53	47	52	46	55	56	58	52	48	51	55	54	53	47
sp|P09411|PGK1_MOUSE	P09411	Phosphoglycerate kinase 1 OS	Pgk1	2806400000	3091579200	4.0184e+09	5900236800	10395918000	7135308000	2525759800	3212913600	3.9838e+09	12198270800	9670221000	8639145500	2911100000	4242117600	3.37619e+09	6842521600	5153673600	3872491000	2605265600	3461745600	3030960900	6650601800	8.00491e+09	6165321500	1	34	27	31	26	28	30	31	32	29	29	26	32	30	30	24	20	22	23	25	26	22
sp|P09450|JUNB_MOUSE	P09450	Transcription factor jun-B OS	Junb	18186000	8.14168e+06	19993074	28073376	51684885	36093120	2.89448e+06	2135160	0	1.87397e+07	3.21985e+07	41964640	17249000	19012266	1.47774e+07	23813920	26233524	19588430	4334135	3.57165e+06	0	1.79749e+07	3.09466e+07	28125275	1	3	3	2	1	2	2	3	3	1	1	0	1	2	2	2	1	2	2	3	3	1
sp|P09528|FRIH_MOUSE	P09528	Ferritin heavy chain OS	Fth1	96280000	102188466	183085500	67089856	121663782	157789500	64872050	47193840	44934243	105753678	5.84134e+07	92466585	89388000	138627000	138279360	77257424	73795725	83551800	65652856	46347552	5.29889e+07	69876300	6.31075e+07	74851885	1	6	6	6	5	6	5	4	6	6	5	3	4	3	5	6	5	6	5	4	6	6
sp|P09535|IGF2_MOUSE	P09535	Insulin-like growth factor II OS	Igf2	0	6578541	9.82424e+06	26648992	38642994	59999310	0	81436752	5.24704e+07	35283288	18048195	1.44389e+07	0	19194912	1.02599e+07	30644800	29249073	28133560	0	72872784	25246389	29723360	20575423	22053675	1	3	3	0	1	1	2	3	2	0	3	2	3	1	2	0	1	1	2	3	2	0
sp|P09602|HMGN2_MOUSE;tr|A0A087WR34|A0A087WR34_MOUSE	P09602	Non-histone chromosomal protein HMG-17 OS	Hmgn2	2653800000	2067973200	2608264200	1341762880	2789980200	1227994000	4411299400	5596387200	3.38123e+09	3180173200	1622843200	4431032500	2414600000	3728212200	2.99944e+09	2282609600	1973567700	1734047000	2736078600	3775118400	3.43321e+09	2400500800	2247795000	2283380500	2	6	6	6	5	6	5	5	5	6	6	5	6	5	5	6	5	6	5	5	5	6
sp|P09671|SODM_MOUSE	P09671	Superoxide dismutase [Mn], mitochondrial OS	Sod2	184790000	177127200	2.54575e+08	156134400	292267710	254035200	147151900	177072480	320328160	370240660	194027240	224949250	179160000	240462000	2.03572e+08	204738080	169941240	144519200	147823780	183202560	2.49675e+08	208553880	192424210	156103660	1	5	5	4	4	4	5	5	4	4	4	4	4	5	4	4	4	4	5	5	4	4
sp|P09926|SURF2_MOUSE	P09926	Surfeit locus protein 2 OS	Surf2	8032200	19309230	1.51195e+07	27261888	56909925	39584270	10188144	16093728	8.22602e+06	104748440	76042560	78341290	9107500	23155308	1.43528e+07	24620272	34642971	26895610	11063624	20475504	1.21088e+07	54277194	6.04449e+07	42268220	1	3	3	2	3	2	3	2	3	2	2	1	3	3	3	2	3	2	3	2	3	2
sp|P0C7N9|PSMG4_MOUSE	P0C7N9	Proteasome assembly chaperone 4 OS	Psmg4	0	3.30944e+06	0	22576144	50026572	22834610	0	0	0	65791224	46136750	44327975	0	7.41175e+06	0	24404560	24994170	22925000	0	0	0	32759820	37502960	29720835	1	3	3	0	1	0	2	2	1	0	0	0	2	2	3	0	1	0	2	2	1	0
sp|P0CW02|LY6C1_MOUSE;sp|P0CW03|LY6C2_MOUSE	P0CW02	Lymphocyte antigen 6C1 OS	Ly6c1	9186200	0	17470410	19936240	26560089	22450780	18984682	1.15271e+07	23090240	0	0	0	16090000	0	2.54588e+07	20583376	1.03883e+07	13213970	15733190	9.58884e+06	1.16627e+07	0	0	0	2	2	2	1	0	1	2	2	2	2	2	2	0	0	0	1	0	1	2	2	2	2
sp|P0DN34|NDUB1_MOUSE	P0DN34	NADH dehydrogenase [ubiquinone] 1 beta subcomplex subunit 1 OS	Ndufb1	57258000	49959594	83219058	27516976	113762502	89149430	56146772	65611296	6.20318e+07	161869722	71243920	65772725	53974000	64029906	6.38979e+07	77498816	54794421	48711040	52093096	63982224	37107043	87433074	82030410	54684995	1	2	2	2	2	2	1	2	2	2	2	2	2	2	2	2	2	2	1	2	2	2
sp|P0DOV1|IFI5B_MOUSE;sp|Q8CGE8|IFI5A_MOUSE	P0DOV1	Interferon-activable protein 205-B OS	Mnda	66953000	42724710	1.20641e+08	40952752	86882220	121198580	0	12211560	0	0	0	0	66498000	72930942	77953890	58343248	55753407	56294630	0	26290656	0	0	0	0	2	9	7	6	4	9	4	5	7	0	1	0	0	0	0	5	4	7	4	4	6	0
sp|P0DP28|CALM3_MOUSE;sp|P0DP27|CALM2_MOUSE;sp|P0DP26|CALM1_MOUSE;sp|P20801|TNNC2_MOUSE	P0DP28	Calmodulin-3 OS	Calm3	1713100000	1921199400	4.00645e+09	3069102400	5010622200	3555602000	1592762800	2513851200	3.95518e+09	4440398400	2315302000	3146642000	1592400000	2215404000	3.28867e+09	3510627200	2698223400	2381842000	1602433800	2408486400	2967731800	2876338600	2179661000	2208897500	4	13	7	9	9	11	10	12	11	9	11	11	11	8	10	5	5	5	6	7	7	5
sp|P10107|ANXA1_MOUSE	P10107	Annexin A1 OS	Anxa1	118080000	143331120	4.62914e+08	34909392	62455158	180347700	40781080	0	6.41292e+07	0	0	0	94577000	156970440	315594060	56507984	51670548	101937650	79390766	0	1.15396e+08	0	0	0	1	13	13	11	10	13	4	5	9	4	0	4	0	0	0	11	10	13	4	5	9	4
sp|P10126|EF1A1_MOUSE	P10126	Elongation factor 1-alpha 1 OS	Eef1a1	13105000000	13018192200	21567678000	36590576000	75342528000	56509470000	15427790000	19335024000	20183169000	95031768000	6.55549e+10	76952235000	13572000000	15695730000	1.69208e+10	33368592000	38886723000	29494650000	15133588000	18821808000	1.65166e+10	49592370000	53499820000	47176685000	1	35	21	27	24	30	32	32	33	26	29	30	32	30	31	14	12	18	18	18	19	13
sp|P10404|ENV1_MOUSE;sp|P11370|ENV2_MOUSE;tr|B2RQY6|B2RQY6_MOUSE	P10404	MLV-related proviral Env polyprotein OS		9321600	5.99762e+06	2.71022e+07	82427664	158536953	66000420	4896071	6.99425e+06	8.37523e+06	191919360	136328610	160122565	13364000	16012404	17096682	101434288	73716075	44173200	9.0091e+06	1.26961e+07	1.08081e+07	92099038	1.27728e+08	105495815	3	7	7	2	2	4	5	6	4	1	2	2	6	6	6	2	2	4	5	6	4	1
sp|P10518|HEM2_MOUSE	P10518	Delta-aminolevulinic acid dehydratase OS	Alad	59881000	23380002	142552500	48634496	191717550	136737800	9.9027e+06	3.41976e+06	71025725	110576180	96363630	98951195	48070000	67996872	1.25816e+08	65444624	56005101	52122280	24789318	9.68864e+06	71192053	77258104	82605160	55082120	1	7	7	6	3	6	5	6	7	2	1	4	5	5	4	6	3	6	5	6	7	2
sp|P10605|CATB_MOUSE	P10605	Cathepsin B OS	Ctsb	358340000	398812140	657678840	102610432	455120100	315579000	79687004	66977280	100816782	287973340	87491580	101044485	301000000	459164160	4.51812e+08	129963056	216042660	192963000	94973292	106027056	183939200	159932800	103634740	102085835	1	13	13	11	10	12	6	10	11	6	6	7	9	4	6	11	10	12	6	10	11	6
sp|P10630|IF4A2_MOUSE	P10630	Eukaryotic initiation factor 4A-II OS	Eif4a2	101180000	135394560	182109960	129903136	261108630	219123700	166524440	216237600	330968260	268151480	138943200	206910950	115860000	175970880	175267440	169821840	139339710	126646870	181346520	208280160	204583440	151809798	150331610	150150315	1	8	8	5	6	6	6	8	7	5	7	7	6	4	7	5	6	6	6	8	7	5
sp|P10639|THIO_MOUSE	P10639	Thioredoxin OS	Txn	616820000	768663720	1.04276e+09	1081282080	1596823200	1682433000	422195140	690651360	1457938300	2813534800	1645080800	1638149450	748500000	858961800	1114300260	1032729760	1177577460	945309100	519353060	611828640	1.0479e+09	1447071220	1233915100	981781250	1	9	9	9	7	7	7	7	9	8	7	8	9	9	9	9	7	7	7	7	9	8
sp|P10649|GSTM1_MOUSE;tr|Q8R5I6|Q8R5I6_MOUSE;sp|Q80W21|GSTM7_MOUSE;sp|P15626|GSTM2_MOUSE;sp|P48774|GSTM5_MOUSE	P10649	Glutathione S-transferase Mu 1 OS	Gstm1	25431000	37866852	1.19806e+08	6.73877e+06	34050375	26730550	2.64812e+06	0	0	0	0	0	22141000	46572102	1.0169e+08	1.45693e+07	22012074	16916030	3.94332e+06	0	0	0	0	0	5	6	6	3	4	6	2	3	3	1	0	0	0	0	0	3	4	6	2	3	3	1
sp|P10711|TCEA1_MOUSE;sp|Q9QVN7|TCEA2_MOUSE	P10711	Transcription elongation factor A protein 1 OS	Tcea1	370130000	346409820	565181160	431030240	1015824240	649773100	390138320	464499360	659527210	1256057140	644075300	867373950	377920000	509542920	4.43651e+08	572527040	487330560	389620200	389456260	514758240	4.64287e+08	655271840	658015600	577366800	2	21	21	17	14	16	18	19	17	17	15	17	19	13	18	17	14	16	18	19	17	17
sp|P10820|PERF_MOUSE	P10820	Perforin-1 OS	Prf1	5076400	0	5381958	1.22283e+07	19025199	28162380	0	0	0	0	0	0	8620000	0	6.49751e+06	1.3122e+07	8.8531e+06	12897212	0	0	0	0	0	0	1	3	3	1	0	1	3	2	2	0	0	0	0	0	0	1	0	1	3	2	2	0
sp|P10852|4F2_MOUSE	P10852	4F2 cell-surface antigen heavy chain OS	Slc3a2	121640000	78824232	145698960	562374880	827292690	578902100	31408354	47892384	17179481	788744060	560747000	623680400	130970000	147036600	142209000	645526720	377939250	322181400	45849702	66013056	1.56495e+07	440399860	551300200	426441650	1	15	15	8	6	8	13	12	14	4	5	3	13	12	10	8	6	8	13	12	14	4
sp|P10922|H10_MOUSE	P10922	Histone H1.0 OS	H1-0	482040000	784549980	8.88758e+08	326324320	733576500	590967200	450271580	389318400	609787800	658855240	157479410	345657600	448390000	918761940	671762340	338924640	450149940	315408700	373595820	496069920	392142720	374201260	197860300	255872050	1	5	5	5	5	5	5	4	5	5	4	5	4	3	4	5	5	5	5	4	5	5
sp|P11031|TCP4_MOUSE	P11031	Activated RNA polymerase II transcriptional coactivator p15 OS	Sub1	671560000	695342520	2531045400	1310381920	2367357300	1787364000	610800000	1159155360	1.74779e+09	1917119000	873640900	1544233800	794650000	1062053640	1.65224e+09	1188316320	1093084740	1073793900	773995580	1225212480	1303473400	1115927340	1.03514e+09	1001461000	1	13	13	9	9	9	11	11	10	8	8	10	10	6	10	9	9	9	11	11	10	8
sp|P11103|PARP1_MOUSE	P11103	Poly [ADP-ribose] polymerase 1 OS	Parp1	318410000	371362680	654807180	475285440	865699920	614481700	342312680	475074720	4.78169e+08	1181182940	9.38159e+08	795220750	306560000	474643080	5.35901e+08	645629440	538975620	409191600	315987200	458835840	409105730	632771860	780092500	588380400	1	24	24	19	20	20	18	18	21	21	22	18	21	20	20	19	20	20	18	18	21	21
sp|P11157|RIR2_MOUSE;sp|Q6PEE3|RIR2B_MOUSE	P11157	Ribonucleoside-diphosphate reductase subunit M2 OS	Rrm2	3579500	0	21867210	195476160	566120340	285973000	0	0	0	761246180	556378900	306545200	7197300	0	1.50247e+07	257827200	372268170	157304800	0	0	0	478723380	348089500	215612400	2	16	16	1	0	3	10	15	14	0	0	0	16	14	12	1	0	3	10	15	14	0
sp|P11247|PERM_MOUSE	P11247	Myeloperoxidase OS	Mpo	506220000	317856600	1357690620	77551888	177874380	385284100	0	1.19255e+07	0	22533928	0	0	571630000	232341480	1397495400	95505632	80406675	134458400	0	1.07051e+07	0	1.22218e+07	0	0	1	28	25	27	18	27	8	10	18	0	1	0	1	0	0	24	17	24	7	9	17	0
sp|P11276|FINC_MOUSE	P11276	Fibronectin OS	Fn1	127890000	795640140	4.17476e+08	74773312	1526603760	904699100	364454180	508537440	305798920	472197820	3410253000	595528650	199040000	993541680	3.863e+08	108186416	740028150	521458600	410091120	619902720	298240780	303099060	2706759000	518733500	1	27	27	10	19	13	6	22	20	12	16	14	12	26	13	10	19	13	6	22	20	12
sp|P11352|GPX1_MOUSE	P11352	Glutathione peroxidase 1 OS	Gpx1	380850000	416222640	8.76282e+08	288848640	797949630	682431400	483906300	604545120	724346210	855829080	552010800	734593000	401570000	588172680	709822140	412883040	390348720	402549900	491490400	621302400	5.14969e+08	489190680	5.35792e+08	517021450	1	13	13	12	12	13	11	13	12	12	12	12	12	12	12	12	12	13	11	13	12	12
sp|P11438|LAMP1_MOUSE	P11438	Lysosome-associated membrane glycoprotein 1 OS	Lamp1	88557000	63458316	1.12062e+08	1.50925e+07	64352421	149929500	35618802	57228768	103029189	48973762	1.67618e+07	97484480	64908000	65332080	81353166	58127536	81163350	80799490	33068712	43856640	70194085	63656272	49733640	53080610	1	3	3	3	2	3	1	1	2	2	2	2	1	1	2	3	2	3	1	1	2	2
sp|P11440|CDK1_MOUSE	P11440	Cyclin-dependent kinase 1 OS	Cdk1	35071000	6.64792e+06	89568312	74901712	142423758	138074000	0	4.49401e+06	0	219624700	102449710	87231595	31958000	24917382	6.10716e+07	94368864	79323435	91474680	0	15181344	0	87291624	1.12764e+08	54771480	1	9	8	5	1	7	6	6	8	0	1	0	9	5	6	4	0	6	5	5	7	0
sp|P11499|HS90B_MOUSE	P11499	Heat shock protein HSP 90-beta OS	Hsp90ab1	10869000000	10190332800	17328888000	38643264000	78597027000	55965820000	11162370000	13567824000	1.6568e+10	95144928000	6.43177e+10	68416695000	10298000000	12746851200	1.43995e+10	42099792000	41083470000	31886710000	10408032000	13718160000	12086909000	52579794000	5.67414e+10	48113900000	1	65	43	55	51	59	61	60	63	53	55	57	62	57	62	34	31	37	39	39	41	32
sp|P11609|CD1D1_MOUSE;sp|P11610|CD1D2_MOUSE	P11609	Antigen-presenting glycoprotein CD1d1 OS	Cd1d1	0	0	0	1.93507e+06	0	0	27358750	6487128	1.19535e+07	0	23351570	29279585	0	0	0	3.29697e+06	0	0	0	4.82527e+06	1.00953e+07	0	0	0	2	2	2	0	0	0	1	0	0	1	1	1	0	1	1	0	0	0	1	0	0	1
sp|P11672|NGAL_MOUSE	P11672	Neutrophil gelatinase-associated lipocalin OS	Lcn2	3779400	8973306	6.3362e+07	0	0	0	0	0	0	0	0	0	8117200	16649694	43566792	0	0	0	0	0	0	0	0	0	1	3	3	1	1	3	0	0	0	0	0	0	0	0	0	1	1	3	0	0	0	0
sp|P11835|ITB2_MOUSE	P11835	Integrin beta-2 OS	Itgb2	761590000	669312180	1176102780	1326337760	1791965700	1413097000	399320680	543011040	537838710	1308223900	788807800	1073490650	770380000	877883400	9.61347e+08	1300109920	901892880	862883900	444825280	589252320	4.63138e+08	866862180	809645100	855901450	1	28	28	25	23	26	23	27	23	22	25	20	25	23	23	25	23	26	23	27	23	22
sp|P11942|CD3G_MOUSE	P11942	T-cell surface glycoprotein CD3 gamma chain OS	Cd3g	167330000	189741600	2.1308e+08	189877920	212984100	211041000	207631280	232722720	2.42998e+08	235391660	69327390	113415370	165310000	243641880	181340520	185204160	140575878	121477610	197899200	251449920	179242880	135922134	100597970	118826860	1	8	8	7	6	7	6	5	6	8	7	6	7	3	4	7	6	7	6	5	6	8
sp|P11983|TCPA_MOUSE	P11983	T-complex protein 1 subunit alpha OS	Tcp1	1016800000	1225239300	1.72464e+09	2887630400	5265342900	3914542000	1116135200	1365984000	1591245300	6547437600	5477890000	5479089500	1057900000	1536854400	1361029440	3343536000	2840159700	2313329000	1113692000	1453593600	1171462780	3484385000	4545123000	3624251000	1	32	32	25	23	28	28	31	28	23	26	29	30	29	28	25	23	28	28	31	28	23
sp|P12265|BGLR_MOUSE	P12265	Beta-glucuronidase OS	Gusb	45918000	35057520	6.09122e+07	46747872	101176209	71193260	19512006	18604080	1.00694e+07	127267280	85635660	83265640	37376000	45029466	5.67943e+07	49596640	50625540	40042770	17139048	22082544	1.61778e+07	72058402	83740030	59536980	1	7	7	6	4	6	4	6	5	4	3	1	6	4	5	6	4	6	4	6	5	4
sp|P12367|KAP2_MOUSE;sp|P31324|KAP3_MOUSE	P12367	cAMP-dependent protein kinase type II-alpha regulatory subunit OS	Prkar2a	32543000	15831072	3.18012e+07	18224240	76616928	50220160	17062698	27046224	1.21375e+07	61411932	9753612	0	21679000	27479682	2.74731e+07	28830080	25314363	21364790	16784784	28045440	2.80299e+07	24665108	2.93394e+07	0	2	4	4	3	2	3	2	3	3	3	3	1	4	1	0	3	2	3	2	3	3	3
sp|P12382|PFKAL_MOUSE	P12382	ATP-dependent 6-phosphofructokinase, liver type OS	Pfkl	207530000	134106840	321282420	216790560	705667140	527995500	194020620	213723360	2.30743e+08	833197080	340920800	475420400	195090000	241224120	2.67133e+08	303006880	340981650	265261900	189938440	232217280	197685720	441776640	331557600	331678800	1	16	14	15	10	14	10	16	15	12	14	12	15	14	16	13	9	12	9	14	13	11
sp|P12787|COX5A_MOUSE	P12787	Cytochrome c oxidase subunit 5A, mitochondrial OS	Cox5a	859930000	600576840	1142426040	920456800	2046686400	1423839000	644994620	644824800	9.09044e+08	1848072540	660837100	1106337300	647770000	855887040	8.99833e+08	1070393760	943390530	849482600	669630220	691182720	654830890	935531440	869816200	772346350	1	8	8	7	6	8	6	8	8	6	6	8	8	5	6	7	6	8	6	8	8	6
sp|P12815|PDCD6_MOUSE	P12815	Programmed cell death protein 6 OS	Pdcd6	163640000	109550808	2.09123e+08	121529744	325497690	214211200	210756540	229625280	305028430	254987200	150943980	156532555	150260000	168835860	1.87812e+08	143967216	167041980	134615600	169537720	200050560	2.38191e+08	188403856	175804530	147490460	1	8	8	7	6	7	7	8	7	8	8	7	6	4	5	7	6	7	7	8	7	8
sp|P12970|RL7A_MOUSE;tr|V9GX35|V9GX35_MOUSE	P12970	60S ribosomal protein L7a OS	Rpl7a	1589900000	1529233200	2563746600	5777144000	8794156500	5808278000	1601924800	2057011200	1.82129e+09	10726625000	7.80657e+09	7831128500	1679400000	2379785400	2175042000	5781595200	4226229000	3415432000	1651806800	2226139200	1.68701e+09	5871872400	7.19399e+09	5549513000	2	25	25	19	19	19	23	22	20	20	20	20	23	22	24	19	19	19	23	22	20	20
sp|P13020|GELS_MOUSE	P13020	Gelsolin OS	Gsn	245490000	291957660	362035260	130498912	435382830	227717300	232908220	387192960	4.59285e+08	240766760	1.20405e+08	269639050	210480000	331036020	318177180	179212160	199985220	140759500	253746680	346304160	4.25861e+08	195389600	167091320	178212050	1	13	13	13	9	11	7	10	9	9	13	9	8	4	7	13	9	11	7	10	9	9
sp|P13379|CD5_MOUSE	P13379	T-cell surface glycoprotein CD5 OS	Cd5	555710000	704172600	7.79759e+08	1328135360	2353816800	2082114000	709444200	852949440	1.07145e+09	3923823000	2290431000	3103046500	623040000	969534900	686945040	1652884640	1296765720	1106033000	770391860	955916640	777033050	2118355200	1.97971e+09	2072639500	1	21	21	17	17	18	18	19	19	16	17	17	20	18	21	17	17	18	18	19	19	16
sp|P13439|UMPS_MOUSE	P13439	Uridine 5-monophosphate synthase OS	Umps	89573000	52044912	171956100	599439680	1295539110	742128100	77608248	70007328	6.06302e+07	1490468080	1464546600	1158193000	151790000	153869400	2.23564e+08	606681440	569385990	381354100	111521900	138866400	83184791	808565920	1112904100	724055950	1	25	25	10	7	10	20	22	23	10	10	6	22	23	23	10	7	10	20	22	23	10
sp|P13597|ICAM1_MOUSE	P13597	Intercellular adhesion molecule 1 OS	Icam1	10707000	12842379	2.61472e+07	70842560	99976680	108588520	2.41083e+06	0	0	8634108	5374226	0	16350000	21310452	2.75514e+07	60786272	48726684	68759280	4.52572e+06	0	0	5.92072e+06	6113877	0	1	4	4	1	2	2	4	4	4	1	0	0	1	1	1	1	2	2	4	4	4	1
sp|P13634|CAH1_MOUSE	P13634	Carbonic anhydrase 1 OS	Ca1	71941000	60579342	4.12379e+08	29953152	9.29707e+06	4831018	0	0	99765002	0	0	0	91150000	68200542	367682400	40896256	7.96357e+06	10488646	0	0	22103279	0	0	0	1	7	7	4	4	7	3	2	1	0	0	1	0	0	0	4	4	7	3	2	1	0
sp|P13864|DNMT1_MOUSE	P13864	DNA (cytosine-5)-methyltransferase 1 OS	Dnmt1	657310000	349340040	4.95519e+08	857917440	2551508100	1555363000	441211380	184809600	280225990	2786942200	2.05297e+09	2008570000	451100000	384726060	551647260	1259467040	1242794880	872551700	289193440	361052640	2.12447e+08	1811899060	1.99908e+09	1441016600	1	57	57	30	25	34	39	53	44	20	21	13	46	42	45	30	25	34	39	53	44	20
sp|P14069|S10A6_MOUSE	P14069	Protein S100-A6 OS	S100a6	1541500000	729361980	1.63355e+09	1043823520	1011730230	1529425000	13935402	0	135263800	1.49177e+07	0	0	1716700000	1025800380	1301837520	1131169760	390492090	1031703600	16377584	0	87396803	21773870	0	0	1	7	7	7	6	6	7	6	6	2	0	4	1	0	0	7	6	6	7	6	6	2
sp|P14094|AT1B1_MOUSE	P14094	Sodium/potassium-transporting ATPase subunit beta-1 OS	Atp1b1	11968000	18486666	23171136	8.06129e+06	34853247	23035040	26554530	31491504	47020681	63314906	37920960	40439680	11791000	14136012	20212914	19318208	19557261	13726180	26329552	33723216	36029580	40162370	2.88462e+07	32661325	1	3	3	3	3	3	1	3	3	3	3	3	3	3	3	3	3	3	1	3	3	3
sp|P14115|RL27A_MOUSE	P14115	60S ribosomal protein L27a OS	Rpl27a	815160000	611259660	673136340	1770550400	2413235700	2567076000	719400240	910012320	9.06659e+08	4584111600	4.09347e+09	3163586000	791700000	982215000	8.77065e+08	2024611200	1597938300	1329912000	752739740	985789440	665238620	2534972600	3216301000	2313385500	1	11	11	9	8	9	10	11	10	8	8	8	8	10	11	9	8	9	10	11	10	8
sp|P14131|RS16_MOUSE	P14131	40S ribosomal protein S16 OS	Rps16	1409500000	1521480600	2330853600	4230694400	7991284500	5245240000	1497579800	1824897600	1.79121e+09	11034420200	7.69266e+09	6776364500	1617500000	2010551400	2.0801e+09	4735049600	4023918000	3492722000	1703419400	2094854400	1273632200	5993142200	6752163000	4875283000	1	17	17	13	15	13	16	14	14	12	13	13	15	16	16	13	15	13	16	14	14	12
sp|P14148|RL7_MOUSE	P14148	60S ribosomal protein L7 OS	Rpl7	1805400000	1586786400	2819173200	4031931200	11021011200	6979287000	2287038800	2368440000	2837482300	15075929600	8.51236e+09	8552307500	1939800000	2634832800	2520877800	5192153600	5297043600	4067812000	2151034000	2607811200	2183177300	7324469600	7.4404e+09	5959169500	1	27	27	25	20	24	25	26	26	24	26	25	26	25	26	25	20	24	25	26	26	24
sp|P14152|MDHC_MOUSE	P14152	Malate dehydrogenase, cytoplasmic OS	Mdh1	3687900000	4630273200	6.16418e+09	2918104000	6545955600	4804556000	5371069800	6562036800	7.60804e+09	6916150600	4.26255e+09	4947648000	3942700000	6176851200	5280694200	3586468800	3552230700	2781785000	5273341800	7059960000	5685360100	3758043600	3382038000	3572183500	1	18	18	16	15	15	16	17	15	16	15	16	17	17	16	16	15	15	16	17	15	16
sp|P14206|RSSA_MOUSE	P14206	40S ribosomal protein SA OS	Rpsa	1288500000	1309203900	2891857800	4896491200	9205628400	5049788000	1599379800	1771632000	2508495300	12126037000	8961293000	9150642500	1348500000	1984402800	2259405600	4980550400	4284373500	3292947000	1598870800	1835524800	1670128800	6155526800	7.71941e+09	5675534000	1	17	17	16	13	15	16	17	17	13	15	14	17	17	17	16	13	15	16	17	17	13
sp|P14211|CALR_MOUSE	P14211	Calreticulin OS	Calr	2931800000	2423935800	5592180000	4328449600	9660589200	8412296000	1531173800	1962792000	2774742400	8612607600	4881195000	5316886000	2977300000	3814804800	4515101400	5650798400	4686924600	4369243000	1651908600	2233008000	2219500400	4300457200	4345110000	3809399500	1	25	25	22	21	24	22	25	24	21	22	23	25	22	22	22	21	24	22	25	24	21
sp|P14429|HA17_MOUSE;sp|P14431|HA19_MOUSE	P14429	H-2 class I histocompatibility antigen, Q7 alpha chain OS	H2-Q7	513820000	449388000	647772300	321975840	849148650	637446000	313574540	462335040	360014510	496527220	2.41834e+08	304091850	531710000	559041300	564219360	336836000	457429950	368647100	360911540	459224640	300992530	289689600	215792500	218648200	2	6	3	5	5	6	5	6	6	4	6	5	5	4	4	2	2	3	2	3	3	1
sp|P14430|HA18_MOUSE;tr|P79568|P79568_MOUSE	P14430	H-2 class I histocompatibility antigen, Q8 alpha chain OS	H2-Q8	18666000	8789346	1.6771e+07	25032864	39887127	33769180	0	0	1.35093e+07	30372144	0	0	17216000	1.24921e+07	1.62558e+07	26113136	24079788	22583090	0	0	7.45284e+06	19599312	0	0	2	2	0	2	1	1	2	1	1	0	0	2	1	0	0	0	0	0	0	0	0	0
sp|P14576|SRP54_MOUSE;tr|E9PXC0|E9PXC0_MOUSE	P14576	Signal recognition particle 54 kDa protein OS	Srp54	34259000	42987510	44587674	107523872	203330520	249122700	43182542	46443456	5.79714e+07	324731480	194043960	219054150	48967000	83540178	82349316	111726832	128902374	103564670	49901342	60975504	5.52319e+07	125886728	153558570	132283220	2	15	15	6	6	7	11	10	13	6	7	8	13	8	12	6	6	7	11	10	13	6
sp|P14602|HSPB1_MOUSE	P14602	Heat shock protein beta-1 OS	Hspb1	0	0	2.4787e+07	0	7.72063e+06	0	0	0	5.12669e+08	0	0	0	0	0	21644622	0	7.5771e+06	0	0	0	373968940	0	0	0	1	3	3	0	0	1	0	1	0	0	0	3	0	0	0	0	0	1	0	1	0	0
sp|P14685|PSMD3_MOUSE	P14685	26S proteasome non-ATPase regulatory subunit 3 OS	Psmd3	388620000	278489160	601935660	774269120	1180317420	1021904800	314562000	409665600	4.89432e+08	1481320980	9.10383e+08	1243301300	375090000	435104820	4.89089e+08	902549280	617701680	516729500	359649220	445150080	398905910	805793500	9.29799e+08	725750350	1	27	27	21	16	22	20	24	24	16	18	15	23	18	24	21	16	22	20	24	24	16
sp|P14733|LMNB1_MOUSE	P14733	Lamin-B1 OS	Lmnb1	9590100000	9314683200	1.40492e+10	6238528000	14288572800	10284941000	9061014400	11295676800	1.3793e+10	12495881600	7.30162e+09	9813047000	9555000000	12909524400	11424672600	7553172800	7334012700	6117700000	9101632600	11793859200	9560802500	7081364200	6936083000	6924977500	1	61	52	54	50	59	52	56	56	53	55	57	56	49	55	45	41	50	44	49	47	44
sp|P14824|ANXA6_MOUSE	P14824	Annexin A6 OS	Anxa6	6396400000	5421695400	8.54023e+09	5526164800	8193117600	7157578000	5296145000	6663124800	7.82842e+09	6784130600	4.13193e+09	6152084000	6161000000	7081408800	6.97552e+09	6244862400	4250124000	4103182000	4972115600	6490238400	5795552400	3740692400	3.96598e+09	4381259500	1	64	64	54	56	57	54	56	60	54	58	55	56	51	55	54	56	57	54	56	60	54
sp|P14869|RLA0_MOUSE	P14869	60S acidic ribosomal protein P0 OS	Rplp0	1372200000	1346718600	2.10703e+09	3981598400	7293072600	4844118000	1509897600	1705406400	2406741700	8923986200	6969732000	6522204500	1338700000	1850243400	1.80489e+09	4663488000	3913204500	2864708000	1535042200	1933372800	1636985500	5037506000	6096948000	4691017000	1	17	17	15	14	15	16	17	17	14	14	15	17	17	17	15	14	15	16	17	17	14
sp|P14901|HMOX1_MOUSE	P14901	Heme oxygenase 1 OS	Hmox1	28187000	41009940	2.37029e+07	7.93752e+06	28388853	27845360	0	0	0	0	0	0	22760000	61455780	3.28606e+07	1.5552e+07	8.18611e+06	8598185	0	0	0	0	0	0	1	4	4	3	3	2	1	3	3	0	0	0	0	0	0	3	3	2	1	3	3	0
sp|P15066|JUND_MOUSE	P15066	Transcription factor jun-D OS	Jund	0	0	5.91012e+06	7906872	78673491	44914660	0	0	0	82718074	26300560	23260935	0	0	9.41424e+06	26077184	26466102	16384170	0	0	0	30685220	45731290	21886000	1	3	3	0	0	1	2	3	3	0	0	0	3	1	1	0	0	1	2	3	3	0
sp|P15089|CBPA3_MOUSE	P15089	Mast cell carboxypeptidase A OS	Cpa3	227520000	39872016	2.68095e+08	36729248	33953202	9752426	0	0	0	0	0	0	291300000	40469886	163506000	43418032	1.46644e+07	9482042	0	0	0	0	0	0	1	11	11	10	5	9	3	2	1	0	0	0	0	0	0	10	5	9	3	2	1	0
sp|P15105|GLNA_MOUSE	P15105	Glutamine synthetase OS	Glul	74236000	42705000	1.15935e+08	2.95714e+06	20315529	20272250	28035720	72126288	2.21167e+08	24823532	0	8052636	82046000	53728146	80800818	1.10934e+07	24780708	17236980	28930542	52580016	161423770	23558026	0	18078895	1	7	7	5	4	3	1	1	2	3	4	4	3	0	1	5	4	3	1	1	2	3
sp|P15307|REL_MOUSE	P15307	Proto-oncogene c-Rel OS	Rel	38459000	45050490	5.53392e+07	211192320	418497030	400257400	27541990	19905264	38009617	643465480	424479000	466824850	53184000	57802860	74160276	245911680	229885830	204071800	44747208	38874816	45368408	294725220	398583900	303597650	1	16	16	6	8	6	12	15	14	5	4	4	15	14	14	6	8	6	12	15	14	5
sp|P15327|PMGE_MOUSE	P15327	Bisphosphoglycerate mutase OS	Bpgm	0	17816526	144668460	0	0	2869948	3.82269e+06	0	0	0	0	0	0	13953366	134992752	0	0	2134383	2.83493e+06	0	0	0	0	0	1	8	8	0	3	8	0	0	1	1	0	0	0	0	0	0	3	8	0	0	1	1
sp|P15379|CD44_MOUSE	P15379	CD44 antigen OS	Cd44	59646000	38810304	89385570	76118944	204318180	172671100	18565266	19300032	12550426	117825964	48949890	65536215	56320000	65384640	71230908	106339168	76941900	88007110	31282122	25575264	1.55566e+07	56668642	5.94145e+07	46451270	1	3	3	3	2	3	2	3	3	1	2	1	3	2	3	3	2	3	2	3	3	1
sp|P15508|SPTB1_MOUSE	P15508	Spectrin beta chain, erythrocytic OS	Sptb	0	0	80751354	0	0	3449230	0	0	0	0	0	0	0	0	68386728	0	0	2300753	0	0	0	0	0	0	1	9	9	0	0	8	0	0	2	0	0	0	0	0	0	0	0	8	0	0	2	0
sp|P15532|NDKA_MOUSE	P15532	Nucleoside diphosphate kinase A OS	Nme1	2972900000	2781869400	3.21159e+09	5280321600	10002765600	7121553000	2442385600	3079425600	3.39138e+09	13092989200	8.10168e+09	9778100000	2173000000	3155439600	2746626000	5732118400	4830772500	3730225000	2301392600	3050913600	2.01709e+09	7128702800	7.80719e+09	6470490000	1	15	10	14	12	14	14	14	15	14	15	14	15	15	15	9	7	9	9	9	10	9
sp|P15702|LEUK_MOUSE	P15702	Leukosialin OS	Spn	154730000	127178118	2.56333e+08	153415744	293542110	339250700	192249300	264941280	328253200	469463120	2.49985e+08	223431350	153730000	210226860	1.9214e+08	268647040	201195900	175933000	157769640	251631360	2.11603e+08	244180420	207631050	236863000	1	5	5	5	3	5	4	4	5	5	5	5	5	5	5	5	3	5	4	4	5	5
sp|P15864|H12_MOUSE	P15864	Histone H1.2 OS	H1-2	90410000000	98866674000	1.17613e+11	68620384000	95232726000	83709000000	91273880000	114092064000	1.08906e+11	99942912000	5.73517e+10	94381610000	86626000000	131269914000	1.02003e+11	79227936000	52822287000	51028430000	92065884000	121481856000	87883557000	57451332000	51817370000	62488060000	1	26	11	24	23	24	21	24	21	23	25	23	23	21	23	9	9	9	9	10	9	9
sp|P16045|LEG1_MOUSE	P16045	Galectin-1 OS	Lgals1	2361200000	1434231000	3.05055e+09	1559049920	1026274320	2093249000	705372200	837786240	8.92582e+08	660873260	4.46403e+08	702840650	2253300000	1786514400	2202522000	2385672000	859917330	1068357400	737673340	911541600	630762250	479062860	5.30818e+08	564994150	1	8	8	8	8	8	7	6	8	7	7	7	7	5	6	8	8	8	7	6	8	7
sp|P16110|LEG3_MOUSE	P16110	Galectin-3 OS	Lgals3	128660000	87989382	2.19098e+08	174795200	62679771	158614800	0	0	18208024	0	0	0	139960000	134514180	2.08463e+08	170453568	32968728	89786090	0	0	9.09398e+06	0	0	0	1	4	4	4	4	4	4	3	4	0	0	2	0	0	0	4	4	4	4	3	4	0
sp|P16125|LDHB_MOUSE	P16125	L-lactate dehydrogenase B chain OS	Ldhb	360880000	410441040	4.76709e+08	268253280	721135170	401475700	385150120	502705440	798863600	532889300	316969400	441320600	341880000	520330860	3.8674e+08	381484960	368604270	252594200	393518080	536129280	5.0653e+08	363055000	378917000	360395350	1	13	13	12	11	12	9	12	11	13	11	12	9	9	10	12	11	12	9	12	11	13
sp|P16254|SRP14_MOUSE	P16254	Signal recognition particle 14 kDa protein OS	Srp14	45192000	32725170	75935484	141989856	224549280	151868300	58052468	67083552	79502338	278505620	169962980	186666400	45294000	79157988	87275106	139370496	113737014	85688410	57038540	69755904	5.99343e+07	147922752	145836020	115291565	1	4	4	4	3	4	4	4	4	4	4	3	4	4	4	4	3	4	4	4	4	4
sp|P16330|CN37_MOUSE	P16330	2,3-cyclic-nucleotide 3-phosphodiesterase OS	Cnp	266120000	196219620	3.84322e+08	113449104	407887650	255725100	291962400	268038720	324804340	132074694	141645570	241204900	200070000	273325140	312955980	209206400	236847240	189334300	214859080	275827680	271090180	152205858	156342450	174540850	1	16	16	16	14	16	8	11	11	14	13	12	6	6	9	16	14	16	8	11	11	14
sp|P16332|MUTA_MOUSE	P16332	Methylmalonyl-CoA mutase, mitochondrial OS	Mmut	54896000	68795784	17135154	67615440	19562040	18974040	73151444	65008656	0	1.52581e+07	69306490	93183175	25859000	34994448	35326914	46977280	25695090	28051030	25757436	29623968	0	40877164	35962630	33746800	1	4	4	3	3	2	2	2	3	3	3	0	2	1	2	3	3	2	2	2	3	3
sp|P16460|ASSY_MOUSE	P16460	Argininosuccinate synthase OS	Ass1	550530000	647710020	1267089060	682660000	1565855280	1053331700	1087733000	1565827200	1.89198e+09	2055174200	1411063500	1368563350	581890000	1116637200	1.02513e+09	705532320	777208770	697339200	1125093600	1509969600	1285862200	1204908820	1120637100	1035048950	1	25	25	21	16	22	21	21	19	21	24	23	19	22	20	21	16	22	21	21	19	21
sp|P16546|SPTN1_MOUSE	P16546	Spectrin alpha chain, non-erythrocytic 1 OS	Sptan1	1304900000	1428186600	2676139800	806437600	2375322300	1607239000	2320022000	2743372800	3203526200	2725081400	1309928400	1814773000	1449300000	2175852600	1.97169e+09	1375198240	1183710510	1002425100	1993549400	2479248000	2229284400	1544766020	1626500700	1568855550	1	105	104	74	69	80	51	77	68	86	90	89	74	49	62	74	68	79	51	76	68	85
sp|P16627|HS71L_MOUSE	P16627	Heat shock 70 kDa protein 1-like OS	Hspa1l	403580000	59403312	9.68835e+08	1106294400	900586620	1237910700	1038563600	1158753600	2747714100	2763933000	647022200	1836306000	484250000	721333440	5.30914e+08	898936960	716547330	687317700	1018814400	792361440	1094927440	962444660	9.51138e+08	886383000	1	2	2	1	1	1	2	2	1	1	1	2	1	1	1	1	1	1	2	2	1	1
sp|P16675|PPGB_MOUSE	P16675	Lysosomal protective protein OS	Ctsa	165570000	144802800	321254940	35667808	162247050	114436360	85587332	124721856	1.13814e+08	154619938	42828280	64341310	160500000	188887500	2.38513e+08	67685632	89724132	62725420	75233254	136105920	91702986	99656240	67701370	64807270	1	9	9	8	8	9	4	7	7	6	7	7	7	3	5	8	8	9	4	7	7	6
sp|P16858|G3P_MOUSE;tr|A0A1D5RLD8|A0A1D5RLD8_MOUSE;tr|S4R1W1|S4R1W1_MOUSE;tr|V9GX06|V9GX06_MOUSE;tr|V9GXA7|V9GXA7_MOUSE;sp|Q64467|G3PT_MOUSE	P16858	Glyceraldehyde-3-phosphate dehydrogenase OS	Gapdh	16214000000	17218656000	2.85023e+10	30216800000	58979232000	42819970000	15939844000	21477312000	3.22505e+10	56166966000	34453650000	40935645000	16252000000	23933196000	22672374000	26465808000	29476872000	22478290000	12530562000	20098368000	20583090000	29459320000	27042510000	25281860000	6	26	25	23	21	23	21	23	22	23	24	26	24	20	21	22	20	22	20	22	21	22
sp|P17047|LAMP2_MOUSE	P17047	Lysosome-associated membrane glycoprotein 2 OS	Lamp2	33318000	33684390	73455414	43132128	54633528	70660090	9.77932e+06	4.64344e+06	0	47061358	3.28234e+07	37155015	33500000	41543424	69215250	50702592	28860381	42099470	9496922	9.29154e+06	0	27407352	2.8052e+07	24265220	1	3	3	3	3	3	3	3	3	2	1	0	3	3	3	3	3	3	3	3	3	2
sp|P17095|HMGA1_MOUSE	P17095	High mobility group protein HMG-I/HMG-Y OS	Hmga1	393330000	528464520	594145080	495829440	703659960	682234900	373107180	540522720	603880710	802889060	199946120	665510900	415700000	697628880	4.90422e+08	630854880	389966400	360865700	374909040	540859680	4.46799e+08	395399900	393672400	421358450	1	6	6	5	5	5	5	5	6	4	5	6	5	3	5	5	5	5	5	5	6	4
sp|P17182|ENOA_MOUSE;sp|P17183|ENOG_MOUSE	P17182	Alpha-enolase OS	Eno1	9968400000	10626712200	1.40615e+10	9860948800	21360537000	15137050000	10942482000	13677984000	1.70584e+10	23141220000	1.49872e+10	17824735000	9070500000	14037462000	1.25365e+10	11797563200	10807389900	9039786000	9957363400	14405040000	12189151800	13087897000	1.40429e+10	12658227000	2	34	30	31	28	32	32	33	33	31	32	33	31	27	31	28	26	29	29	29	29	28
sp|P17225|PTBP1_MOUSE;sp|B2RU80|PTPRB_MOUSE	P17225	Polypyrimidine tract-binding protein 1 OS	Ptbp1	1553800000	1870741800	2611287000	3908838400	5791670100	4212436000	2073971400	2630620800	3.7666e+09	6260765600	5318005000	4851985000	1516000000	2476758600	2252673000	2637336000	3189186000	2297347000	1889509800	2533680000	2735728700	3435914800	4.26924e+09	3411568500	2	20	17	15	13	17	18	16	19	17	17	16	19	18	18	12	10	14	15	13	16	14
sp|P17426|AP2A1_MOUSE	P17426	AP-2 complex subunit alpha-1 OS	Ap2a1	85394000	97082262	146647020	136270064	338416920	264397300	121376140	101851344	145891670	363281320	301628800	263673350	93578000	143554500	136579722	188696640	168873930	129785630	102410800	127285344	1.25675e+08	181940534	2.48208e+08	191078900	1	24	17	11	11	14	12	18	18	13	10	10	15	15	15	7	7	8	7	11	13	7
sp|P17427|AP2A2_MOUSE	P17427	AP-2 complex subunit alpha-2 OS	Ap2a2	59483000	70222788	79752456	97207360	300774330	174596800	68813746	75276864	150893740	163755722	193722100	140209835	70099000	117102366	87472962	113183744	97357788	86339480	78536664	96782688	73825172	108254514	181037890	129510405	1	13	13	7	7	8	7	12	10	7	6	9	8	7	8	7	7	8	7	12	10	7
sp|P17665|COX7C_MOUSE	P17665	Cytochrome c oxidase subunit 7C, mitochondrial OS	Cox7c	276140000	221054220	273893160	206843840	360256950	280811600	180715360	231193440	173580390	386101920	2.5893e+08	353105900	279880000	304939980	2.33786e+08	260104160	191223720	164693200	181366880	246291840	1.27877e+08	218455380	2.40329e+08	253030400	1	2	2	2	2	2	2	2	2	2	2	2	2	2	2	2	2	2	2	2	2	2
sp|P17710|HXK1_MOUSE	P17710	Hexokinase-1 OS	Hk1	724290000	694987740	1.02837e+09	786372960	1999374300	1687935000	773405140	874942560	1.04009e+09	1501312580	852511000	1129335250	752700000	969915960	9.31229e+08	1034989600	1025318520	819850400	740930940	933042240	748304780	825653080	9.38619e+08	866120800	1	35	29	26	27	26	26	29	31	29	28	27	28	23	25	22	23	21	21	24	26	25
sp|P17742|PPIA_MOUSE;tr|V9GX31|V9GX31_MOUSE	P17742	Peptidyl-prolyl cis-trans isomerase A OS	Ppia	11320000000	10302679800	19006542000	15438816000	26972676000	19790170000	12070426000	15742512000	1.7007e+10	35860404000	2.86706e+10	27691085000	8853900000	13762836000	1.35347e+10	15530065600	14091518700	11983749000	10185090000	14161392000	11081603000	18327582200	20983600000	18675465000	2	14	14	13	13	13	14	13	13	14	14	14	14	14	13	13	13	13	14	13	13	14
sp|P17751|TPIS_MOUSE	P17751	Triosephosphate isomerase OS	Tpi1	1942400000	1665889200	2802547800	2197180800	5024959200	3636298000	1479764800	1981972800	2434993000	5729668000	3.56679e+09	3867115000	1994900000	2197008000	2336487000	2676027200	2592926100	2181543000	1468159600	2014243200	1.79867e+09	3388010400	3389562000	2678740500	1	16	16	16	15	16	16	16	16	15	15	15	16	16	16	16	15	16	16	16	16	15
sp|P17809|GTR1_MOUSE	P17809	Solute carrier family 2, facilitated glucose transporter member 1 OS	Slc2a1	2520200	5.30094e+06	7.61306e+06	55160640	61962921	63607050	1.34661e+06	6.892e+06	1.23022e+06	103305650	36618890	61946205	7089300	5.4234e+06	7.90819e+06	34871728	33687171	28195130	4.14102e+06	15804720	3066061	44854738	67682560	48869320	1	5	5	1	2	2	5	4	4	1	1	1	4	3	4	1	2	2	5	4	4	1
sp|P17918|PCNA_MOUSE	P17918	Proliferating cell nuclear antigen OS	Pcna	319750000	177652800	612487980	1569236320	3748806900	2569827000	143660160	146668320	1.18687e+08	5757580800	3.83891e+09	3385976000	347570000	312705720	5.06154e+08	1903401600	1767274200	1405892000	180878240	208163520	134799060	2874452600	3423838000	2345861500	1	16	16	12	9	13	13	16	16	9	9	7	16	14	16	12	9	13	13	16	16	9
sp|P18155|MTDC_MOUSE	P18155	Bifunctional methylenetetrahydrofolate dehydrogenase/cyclohydrolase, mitochondrial OS	Mthfd2	4222100	15016392	2.78455e+07	121327728	228754800	235551100	3392485	3.93388e+06	2487582	346269600	2.3036e+08	299149850	8653400	8.46584e+06	1.45479e+07	106671296	147707739	145134900	3.3707e+06	4.15472e+06	2.00963e+06	191183820	2.45115e+08	222460600	1	9	9	1	2	3	6	7	8	1	1	1	8	8	8	1	2	3	6	7	8	1
sp|P18181|CD48_MOUSE	P18181	CD48 antigen OS	Cd48	43145000	25226172	37051284	0	20014452	64321000	28283094	32787504	25354013	87335002	0	64496630	36317000	22761108	5.38635e+07	0	25298433	29541810	22162878	35715168	44507416	36984460	0	26042575	1	5	5	4	3	2	0	1	3	3	3	1	3	0	4	4	3	2	0	1	3	3
sp|P18242|CATD_MOUSE	P18242	Cathepsin D OS	Ctsd	381200000	386920440	681517740	75538576	308739330	221232800	243851720	181556640	793604700	245462900	164631390	146666205	391190000	519358500	5.22958e+08	145309424	192737070	160461900	183056760	236105280	2.24579e+08	228073980	206262100	175338630	1	11	11	10	9	10	7	9	9	10	8	8	7	7	6	10	9	10	7	9	9	10
sp|P18337|LYAM1_MOUSE	P18337	L-selectin OS	Sell	15846000	9025209	2.62915e+07	0	1.45423e+07	18912470	20984034	29250720	36074831	9.79626e+06	0	0	17476000	1.16485e+07	17300034	0	1.2828e+07	10383977	22238210	26045712	2.6884e+07	10459756	0	0	1	2	2	2	2	2	0	1	2	2	2	2	1	0	0	2	2	2	0	1	2	2
sp|P18528|HVM57_MOUSE;sp|P18527|HVM56_MOUSE;tr|A0A075B5Q9|A0A075B5Q9_MOUSE;tr|A0A075B5R1|A0A075B5R1_MOUSE;tr|A0A075B5Q4|A0A075B5Q4_MOUSE;tr|A0A075B5Q0|A0A075B5Q0_MOUSE;tr|A0A075B5P9|A0A075B5P9_MOUSE;sp|P18529|HVM58_MOUSE;sp|P18526|HVM55_MOUSE;sp|P18525|HVM54_MOUSE	P18528	Ig heavy chain V region 6.96 OS		0	0	2.5926e+07	0	0	8440985	0	0	0	0	0	0	0	0	22049952	0	0	0	0	0	0	0	0	0	10	2	2	0	0	1	0	0	1	0	0	0	0	0	0	0	0	1	0	0	1	0
sp|P18572|BASI_MOUSE	P18572	Basigin OS	Bsg	0	0	37497834	141681696	229630950	267043500	0	0	0	423765340	269401000	337697450	0	0	44690724	192137760	170387280	126899700	0	0	0	205951200	2.54374e+08	226643650	1	9	9	0	0	4	7	5	9	0	0	0	9	8	9	0	0	4	7	5	9	0
sp|P18608|HMGN1_MOUSE	P18608	Non-histone chromosomal protein HMG-14 OS	Hmgn1	142680000	164144880	2.24594e+08	138329600	300392010	223394300	223461180	266898240	207274040	381009720	269505500	414033700	138150000	217046520	2.12613e+08	178561600	163840050	134969300	196341660	297159840	172051640	222133080	216649400	302309200	1	3	3	2	2	1	1	1	1	2	1	1	1	2	2	2	2	1	1	1	1	2
sp|P18653|KS6A1_MOUSE	P18653	Ribosomal protein S6 kinase alpha-1 OS	Rps6ka1	56890000	64079838	1.17715e+08	47371040	107081460	67928740	95042516	110666736	78746524	85262288	51763030	108626925	53866000	92050956	88074774	72118000	66147732	54823500	62832996	84999456	6.35923e+07	87904574	72393420	86437345	1	10	9	6	6	7	6	6	5	9	8	5	4	3	7	6	6	7	6	6	5	9
sp|P18654|KS6A3_MOUSE;sp|Q7TPS0|KS6A6_MOUSE;sp|Q8C0P0|GWL_MOUSE;sp|Q3U214|MAST3_MOUSE;sp|Q9R1L5|MAST1_MOUSE;sp|Q60592|MAST2_MOUSE;sp|Q811L6|MAST4_MOUSE	P18654	Ribosomal protein S6 kinase alpha-3 OS	Rps6ka3	244710000	285413940	3.96385e+08	249575360	502479990	426876600	374328780	609184800	557626850	612516220	364015300	523852000	278220000	403989300	338265060	359246080	295740450	251533100	352197460	461661120	4.21189e+08	355473280	413172100	423811800	7	24	16	18	15	17	15	17	18	20	22	18	19	14	18	13	9	11	9	13	12	13
sp|P18760|COF1_MOUSE;sp|P45591|COF2_MOUSE	P18760	Cofilin-1 OS	Cfl1	11283000000	11382787800	18443202000	16171038400	26838864000	15974140000	12940816000	18090864000	23666273000	27495994000	18173595000	21584185000	11349000000	18043848000	1.47568e+10	13939275200	13141294200	9889976000	13025310000	17813520000	1.57156e+10	16285798600	1.67426e+10	15332731500	2	24	22	23	20	23	20	21	22	23	22	23	22	20	22	21	18	21	20	20	20	21
sp|P19096|FAS_MOUSE	P19096	Fatty acid synthase OS	Fasn	718750000	532721880	1.05445e+09	3395923200	8181648000	5214062000	530591780	552769920	653314370	10210049600	7004217000	6489199000	952240000	1139238000	1174412760	4013784000	3601135800	2722835000	778240640	964042560	806800870	4927175000	5780522000	4418677500	1	109	109	54	47	61	91	101	100	46	44	41	102	95	96	54	47	61	91	101	100	46
sp|P19157|GSTP1_MOUSE;sp|P46425|GSTP2_MOUSE;tr|F6RWR5|F6RWR5_MOUSE	P19157	Glutathione S-transferase P 1 OS	Gstp1	715270000	774826380	1298306340	566757600	1645887600	1020935400	868740840	1170780480	1278279600	1602609640	8.78302e+08	1106107850	769610000	1124941680	1.0583e+09	699043840	865158300	643747100	760160960	1185788160	9.20895e+08	883628720	8.81687e+08	807275700	3	9	9	6	5	8	6	9	7	7	7	8	8	5	6	6	5	8	6	9	7	7
sp|P19253|RL13A_MOUSE	P19253	60S ribosomal protein L13a OS	Rpl13a	690110000	687130020	1.03554e+09	1287287040	3497272200	2241017000	790914740	933534720	8.66936e+08	4337988600	2936241000	2995381500	634680000	857529540	8.5166e+08	1374718880	1681730100	1251469200	717140280	868993920	681015320	2255467400	2219998000	1923320500	1	9	9	9	8	9	8	9	8	9	9	9	8	9	9	9	8	9	8	9	8	9
sp|P19426|NELFE_MOUSE	P19426	Negative elongation factor E OS	Nelfe	0	0	1.58299e+07	0	24240681	8672724	4.45467e+06	0	0	20380116	13073159	1.19683e+07	0	0	6.76242e+06	0	1.17669e+07	6406424	5.3896e+06	0	0	1.47261e+07	13362624	1.10208e+07	1	2	2	0	0	2	0	1	1	1	0	0	1	1	1	0	0	2	0	1	1	1
sp|P19437|CD20_MOUSE	P19437	B-lymphocyte antigen CD20 OS	Ms4a1	0	1.10032e+07	42331566	0	26888247	60556060	0	0	0	0	0	0	0	24607278	34301910	0	1.41804e+07	27795580	0	0	0	0	0	0	1	3	3	0	1	3	0	2	3	0	0	0	0	0	0	0	1	3	0	2	3	0
sp|P19536|COX5B_MOUSE	P19536	Cytochrome c oxidase subunit 5B, mitochondrial OS	Cox5b	373750000	403227180	571735140	555886400	811060020	654462900	297408700	389603520	5.12584e+08	1008312180	5.08455e+08	616885150	358650000	493367580	4.74374e+08	570797920	487633230	419003500	296604480	468750240	343027040	498677260	428826200	452863700	1	7	7	7	7	7	7	6	7	6	6	7	7	6	7	7	7	7	7	6	7	6
sp|P19783|COX41_MOUSE	P19783	Cytochrome c oxidase subunit 4 isoform 1, mitochondrial OS	Cox4i1	493270000	616121460	1385404200	573160480	1032232140	966504900	631536660	521316000	683204490	1391471940	623238000	1112850150	587080000	711912060	666362520	507916160	617096340	616433600	513957660	667038240	5.25535e+08	766545840	539136400	620962300	1	8	8	7	5	8	7	7	7	6	6	8	7	7	7	7	5	8	7	7	7	6
sp|P19973|LSP1_MOUSE	P19973	Lymphocyte-specific protein 1 OS	Lsp1	1836000000	1605313800	3.82164e+09	1397984960	2773731600	2785584000	1608338200	2281737600	2807274200	3301443000	1366588300	2278438500	2010500000	2283469200	2661575400	1889705600	1524787740	1613003000	1778038800	2221344000	2.00193e+09	1874570840	1463188100	1635537250	1	20	20	18	17	19	17	16	18	16	18	17	17	16	16	18	17	19	17	16	18	16
sp|P20029|BIP_MOUSE	P20029	Endoplasmic reticulum chaperone BiP OS	Hspa5	3481800000	3070686600	6.6132e+09	8295153600	14457112200	11516996000	1066151400	1324641600	2958192400	10753217600	6536266000	7111008500	3334100000	4413594600	5713779000	8625227200	7095062700	6432493000	1202054400	1591099200	1.85896e+09	6219273600	5975728000	5562397500	1	45	45	41	35	41	38	43	45	32	32	32	42	37	38	41	35	41	38	43	45	32
sp|P20060|HEXB_MOUSE	P20060	Beta-hexosaminidase subunit beta OS	Hexb	204220000	158021640	305701260	1.69466e+07	139906818	110756570	94571182	127263312	160922340	123429270	7.71335e+06	62166830	186420000	220541760	2.51002e+08	23990256	63014301	66923970	125519400	120154752	1.08593e+08	80750976	10854415	46475980	1	14	14	14	13	13	4	9	8	9	9	8	7	2	5	14	13	13	4	9	8	9
sp|P20065|TYB4_MOUSE	P20065	Thymosin beta-4 OS	Tmsb4x	6600600000	7081146000	9355566000	6377028800	10658763000	7408181000	8289268600	10131480000	11004676300	11161725200	7.40069e+09	8516125000	6415400000	9544501800	7.89212e+09	7906358400	5631732900	4578188000	8054721400	10489824000	8797405900	6358460400	6989378000	6412951000	1	8	7	7	7	7	7	7	7	7	7	7	7	7	8	6	6	6	6	6	6	6
sp|P20108|PRDX3_MOUSE	P20108	Thioredoxin-dependent peroxide reductase, mitochondrial OS	Prdx3	340460000	327803580	641658000	443647680	806201370	723159300	392805480	467480160	5.34622e+08	1010518800	630009600	875192900	328950000	528937560	4.93335e+08	578690240	467003880	421820000	406701180	470538720	348897440	561971420	636133300	582855950	1	7	7	6	6	6	6	5	6	6	6	7	6	6	6	6	6	6	6	5	6	6
sp|P20152|VIME_MOUSE;sp|P31001|DESM_MOUSE;sp|P15331|PERI_MOUSE;sp|P03995|GFAP_MOUSE;sp|P46660|AINX_MOUSE;sp|P08553|NFM_MOUSE	P20152	Vimentin OS	Vim	13263000000	12724381800	20046660000	10494731200	16221519000	14637940000	10379528000	13877568000	1.59736e+10	10959923200	6179921000	9821342500	12743000000	15551190000	1.62874e+10	12199540800	8404349400	8327277000	10122483000	13679280000	12795026000	6099701200	6057865000	7127952500	6	59	56	50	53	56	48	52	53	50	52	54	49	44	50	47	50	53	45	49	50	47
sp|P20334|TNR9_MOUSE	P20334	Tumor necrosis factor receptor superfamily member 9 OS	Tnfrsf9	0	0	0	78794800	53274699	57637380	0	0	0	1.48681e+07	0	9668670	0	0	0	94760912	28025649	31408560	0	0	0	1.2551e+07	0	1.07226e+07	1	2	2	0	0	0	2	2	2	0	0	0	1	0	1	0	0	0	2	2	2	0
sp|P20444|KPCA_MOUSE	P20444	Protein kinase C alpha type OS	Prkca	29412000	37429290	38357958	72284064	206659890	100902750	17055572	29563056	6.96034e+06	212816240	93207730	138178320	36109000	46807308	3.20911e+07	87674944	138896856	57747420	18363702	28823040	16966679	89311530	95920550	73798180	1	8	8	4	5	4	5	6	4	3	4	1	7	5	6	4	5	4	5	6	4	3
sp|P20664|PRI1_MOUSE	P20664	DNA primase small subunit OS	Prim1	0	4.96258e+06	1.65388e+07	35626720	47880801	45815940	0	0	0	144328036	106692410	39470695	0	1.03446e+07	1.60621e+07	51378832	28854009	27994700	0	0	0	53358712	88772750	39047095	1	7	7	0	2	3	5	4	4	0	0	0	7	5	5	0	2	3	5	4	4	0
sp|P21107|TPM3_MOUSE	P21107	Tropomyosin alpha-3 chain OS	Tpm3	547190000	628065720	9.40352e+08	790978240	1419267420	1036707800	497272640	448532640	742250930	1290080580	766131300	1001355100	533410000	710033040	730954260	849665600	710812530	570164400	500784740	725824800	668332810	765433100	718939100	678218900	1	4	4	3	4	3	4	4	3	3	4	4	3	3	4	3	4	3	4	4	3	3
sp|P21126|UBL4A_MOUSE	P21126	Ubiquitin-like protein 4A OS	Ubl4a	7901000	16837596	4.88814e+07	45165984	157262553	123572300	23550412	1.19442e+07	1.0169e+07	193333860	78512940	95493560	8500500	1.14729e+07	42141954	35606176	63417330	61858200	19562906	16955568	9.13544e+06	119874160	1.32264e+08	80016275	1	7	7	2	4	5	4	6	6	4	3	2	6	3	4	2	4	5	4	6	6	4
sp|P21447|MDR1A_MOUSE;sp|P06795|MDR1B_MOUSE	P21447	ATP-dependent translocase ABCB1 OS	Abcb1a	22007000	16691742	0	54908976	0	0	0	0	0	1.67469e+07	0	40891520	27204000	23084352	0	53181568	0	0	0	0	0	25449684	0	22293715	2	4	4	4	2	0	3	0	0	0	0	0	1	0	2	4	2	0	3	0	0	0
sp|P21550|ENOB_MOUSE	P21550	Beta-enolase OS	Eno3	0	13439592	75083604	25034576	30198501	10188394	15745406	0	79437519	67484852	25635940	1.26986e+07	0	16503840	5.07872e+07	24519264	33524685	23401840	13391790	0	2.82794e+07	32444858	23591920	46031200	1	4	4	0	1	2	1	2	1	1	0	1	3	1	2	0	1	2	1	2	1	1
sp|P21619|LMNB2_MOUSE	P21619	Lamin-B2 OS	Lmnb2	550880000	584217540	717282960	297990720	1401903720	676156500	625703520	933988320	9.70573e+08	1185747060	4.40363e+08	724179500	564760000	837359640	688140420	506940320	512722980	426562200	683291780	853467840	670766580	553805040	565345000	531741550	1	35	35	30	28	25	20	28	27	27	30	26	28	20	25	30	28	25	20	28	27	27
sp|P21812|MCPT4_MOUSE;sp|P11034|MCPT1_MOUSE	P21812	Mast cell protease 4 OS	Mcpt4	819440000	174551760	1.04978e+09	134498144	29266596	97410290	0	0	0	0	0	0	789860000	229227300	7.98157e+08	265651040	32138775	65100450	0	0	0	0	0	0	2	11	11	10	9	10	7	2	8	0	0	0	0	0	0	10	9	10	7	2	8	0
sp|P21844|CMA1_MOUSE	P21844	Chymase OS	Cma1	296410000	53596746	322656420	90867824	56346003	35316290	0	15183936	0	4.34327e+06	0	27721090	333570000	39734046	291329220	60246992	28807812	23860340	0	3.78989e+06	0	2.33789e+06	0	13565084	1	9	9	8	6	9	5	4	2	0	2	0	1	0	1	8	6	9	5	4	2	0
sp|P21845|TRYB2_MOUSE	P21845	Tryptase beta-2 OS	Tpsb2	75198000	0	89965398	0	0	0	0	0	0	0	0	0	74392000	0	79914588	0	0	0	0	0	0	0	0	0	1	6	6	6	0	5	0	0	0	0	0	0	0	0	0	6	0	5	0	0	0	0
sp|P21958|TAP1_MOUSE	P21958	Antigen peptide transporter 1 OS	Tap1	520160000	401072220	701165940	625410720	1284913800	962509400	334097420	354365280	537190520	531135320	2.50675e+08	366908200	460740000	581050800	588154440	688463680	529768080	506734200	330279920	434509920	352346300	324618320	311619000	300138250	1	19	19	18	15	16	14	17	17	15	13	15	15	10	12	18	15	16	14	17	17	15
sp|P21981|TGM2_MOUSE	P21981	Protein-glutamine gamma-glutamyltransferase 2 OS	Tgm2	42347000	70841682	1.16857e+08	7.17739e+06	21873483	65772480	0	0	8.85134e+06	0	0	0	38064000	107278902	9.43031e+07	14847320	19284858	27563710	0	0	8.6718e+06	0	0	0	1	8	8	6	7	8	2	2	5	0	0	1	0	0	0	6	7	8	2	2	5	0
sp|P21995|EMB_MOUSE	P21995	Embigin OS	Emb	20124000	28296990	2.36301e+07	35767104	40995855	47376150	18960250	39277872	20370288	71452996	5.8403e+07	65755075	20451000	35593632	21684468	42702416	21631347	28051030	19101752	42335136	1.49341e+07	43036634	5.67937e+07	46352430	1	3	3	2	2	2	2	2	2	2	2	2	3	2	2	2	2	2	2	2	2	2
sp|P22366|MYD88_MOUSE	P22366	Myeloid differentiation primary response protein MyD88 OS	Myd88	27968000	0	21834234	1.04831e+07	93222360	47974820	41639254	42226272	45562865	133619328	5.6731e+07	73048055	17860000	0	3.01538e+07	42461024	46432764	34936390	30613296	27482976	35972099	63269642	69183180	57307785	1	5	5	5	0	2	2	5	4	5	5	3	5	4	5	5	0	2	2	5	4	5
sp|P22646|CD3E_MOUSE	P22646	T-cell surface glycoprotein CD3 epsilon chain OS	Cd3e	201560000	192382740	2.32975e+08	28629776	372331890	207543300	223512080	312024960	330454600	189297820	49275930	142013665	177400000	184222800	178812360	49677104	185982750	86352580	238609020	302965920	2.6341e+08	135116812	5.97782e+07	96091895	1	6	6	5	4	6	1	5	5	6	6	5	4	1	5	5	4	6	1	5	5	6
sp|P22682|CBL_MOUSE	P22682	E3 ubiquitin-protein ligase CBL OS	Cbl	27712000	31172022	5.20746e+07	50598160	147589857	40930950	39437320	47401200	45315819	94333948	2.9237e+07	90890440	26526000	43630056	43327716	39223632	46983942	43055770	35378554	42358464	46464216	43036634	52099520	46751320	1	9	9	4	4	4	5	6	2	5	6	3	6	2	5	4	4	4	5	6	2	5
sp|P22892|AP1G1_MOUSE	P22892	AP-1 complex subunit gamma-1 OS	Ap1g1	96377000	85302252	1.16694e+08	108763360	367409520	257375700	76524078	100739376	102080141	322845480	2.50737e+08	272074750	101020000	137247300	1.28251e+08	145271760	150951087	116605720	87216132	124050528	1.14303e+08	159029406	203183530	162166435	1	16	16	11	9	13	9	16	14	11	10	9	13	12	13	11	9	13	9	16	14	11
sp|P22907|HEM3_MOUSE	P22907	Porphobilinogen deaminase OS	Hmbs	40907000	26549370	159493920	66846752	376282530	128621040	11227522	16346448	1.04739e+07	90548746	175545370	117132460	30017000	38636856	1.25526e+08	140584304	112999455	82661000	11338484	14589072	1.07623e+07	71283256	185740390	104163240	1	6	6	5	2	6	3	5	6	2	3	1	5	4	4	5	2	6	3	5	6	2
sp|P22935|RABP2_MOUSE	P22935	Cellular retinoic acid-binding protein 2 OS	Crabp2	0	0	3.35448e+07	139634144	177412410	148763600	5.53395e+06	0	184685230	139364084	33977130	61552610	0	0	39475020	142895504	76314258	63888700	8.00179e+06	0	194689370	48490946	48366780	39708970	1	5	4	0	0	2	4	5	5	1	0	3	5	2	2	0	0	1	3	4	4	0
sp|P23116|EIF3A_MOUSE	P23116	Eukaryotic translation initiation factor 3 subunit A OS	Eif3a	935920000	822458880	1225113360	2616278400	5456184300	3976767000	1010904540	1166983200	1179412280	6896536200	4558917000	4742025500	980090000	1261847340	1391999400	2908859200	2850514200	2083686000	1006313360	1331251200	1124890940	3631681600	3.74695e+09	3105870500	1	78	78	58	50	49	60	70	69	52	54	45	70	62	68	58	50	49	60	70	69	52
sp|P23198|CBX3_MOUSE	P23198	Chromobox protein homolog 3 OS	Cbx3	1085800000	1138042260	2.07117e+09	925301760	2425501800	1719244000	1333681800	1860019200	2751505400	2806179400	1359628600	1624594250	1008000000	1535146200	1.57131e+09	1353969440	1107596970	868084600	1263541600	1738324800	1.87731e+09	1324217180	1312436400	1159340250	1	11	9	11	10	11	10	10	11	10	11	10	11	9	10	9	8	9	8	8	9	8
sp|P23249|MOV10_MOUSE	P23249	Putative helicase MOV-10 OS	Mov10	10051000	20332836	17833146	43798096	22505904	30357940	20705102	18036432	1.59332e+07	0	8689384	1.43404e+07	15190000	18292194	18823800	21062736	21959505	11184125	16028410	31662576	20651578	0	17238529	1.31025e+07	1	7	7	3	3	4	6	2	5	3	2	2	1	1	2	3	3	4	6	2	5	3
sp|P23298|KPCL_MOUSE;sp|P16054|KPCE_MOUSE	P23298	Protein kinase C eta type OS	Prkch	43827000	32613480	74094324	57807392	141566724	110375360	37456292	52071984	67405645	85437686	34650110	62881655	36590000	42196482	6.4273e+07	67822592	56489373	54049290	43682380	43498944	52094908	53569944	6.21587e+07	45201650	2	6	6	4	4	5	4	5	4	3	5	3	3	3	4	4	4	5	4	5	4	3
sp|P23475|XRCC6_MOUSE	P23475	X-ray repair cross-complementing protein 6 OS	Xrcc6	56595000	51288048	9.62693e+07	65552480	228866310	169409200	63314510	68713920	75577731	327428460	151092370	174267275	61843000	77947794	82393284	101745872	84479976	66310890	67713288	89084448	72016355	129656842	198010780	123225240	1	12	12	8	6	9	6	11	9	7	6	5	9	7	8	8	6	9	6	11	9	7
sp|P23492|PNPH_MOUSE;tr|Q9D8C9|Q9D8C9_MOUSE	P23492	Purine nucleoside phosphorylase OS	Pnp	283300000	268844400	741410400	296449920	614547540	547671700	112824940	229055040	331298470	776975420	305390800	433183950	309400000	364569300	5.14481e+08	375407360	306381690	306369700	172612080	249052320	2.15566e+08	389873920	351830600	301709100	2	14	14	11	12	14	11	14	12	8	10	10	13	10	12	11	12	14	11	14	12	8
sp|P23506|PIMT_MOUSE	P23506	Protein-L-isoaspartate(D-aspartate) O-methyltransferase OS	Pcmt1	86867000	94512078	170073720	64270192	170721810	115058610	113700420	144128160	1.16962e+08	212872820	1.24992e+08	170945545	86532000	143199720	1.32046e+08	110600336	95699475	83496780	102970700	127841328	95314505	109321990	1.22156e+08	111992780	1	7	7	4	4	5	3	4	5	5	6	6	5	4	5	4	4	5	3	4	5	5
sp|P23591|FCL_MOUSE	P23591	GDP-L-fucose synthase OS	Tsta3	165040000	24791238	88781010	24125504	149944311	89997000	168855660	75196512	146331950	169306220	52103700	109385875	79615000	84541446	1.09138e+08	86945632	104523102	82029580	75370684	104099904	75549602	119227262	89859550	117780215	1	8	8	6	3	6	2	6	5	7	6	7	6	4	6	6	3	6	2	6	5	7
sp|P23611|IRF8_MOUSE	P23611	Interferon regulatory factor 8 OS	Irf8	0	0	0	20946320	60927471	77753740	0	0	0	0	0	0	0	0	0	28369552	41500836	36421930	0	0	0	0	0	0	1	9	9	0	0	0	4	4	7	0	0	0	0	0	0	0	0	0	4	4	7	0
sp|P23780|BGAL_MOUSE	P23780	Beta-galactosidase OS	Glb1	2031100	27862056	6.63381e+07	3797216	22590333	3572763	1.14393e+06	15680304	4.79392e+06	0	24781130	22030730	6512000	26538858	42949866	6.288e+06	1.42763e+07	5654877	3.97437e+06	9.46236e+06	1.43323e+07	0	2.88127e+07	16688781	1	5	5	1	3	5	1	3	1	1	3	1	0	3	3	1	3	5	1	3	1	1
sp|P23950|TISB_MOUSE	P23950	mRNA decay activator protein ZFP36L1 OS	Zfp36l1	4175700	0	8.81998e+06	20879552	84118365	42208200	0	0	839125	45207420	5.68814e+07	55954030	2733300	0	7.52925e+06	29864128	29731752	27786410	0	0	1.81518e+06	23231748	5.90153e+07	46851925	1	3	2	2	0	1	1	3	2	0	0	1	2	2	2	1	0	0	0	2	1	0
sp|P24063|ITAL_MOUSE	P24063	Integrin alpha-L OS	Itgal	602070000	378379440	684966480	868326400	1610682300	1244434500	322166460	329637600	360626010	1695438560	9.20478e+08	1173248450	577660000	584913960	626928720	1031856640	767953440	660030400	371234060	430816320	336508450	811357200	848749000	854560050	1	30	30	25	21	22	27	25	28	20	21	16	27	23	24	25	21	22	27	25	28	20
sp|P24161|CD3Z_MOUSE	P24161	T-cell surface glycoprotein CD3 zeta chain OS	Cd247	142220000	120483288	9.37398e+07	114940256	352371600	201635200	187047320	197121600	329317210	206196380	107221180	155240575	100600000	183237300	180021480	81367936	165879090	95923440	148424400	240861600	302362290	125181364	91989260	91788825	1	10	10	6	5	3	5	6	6	6	6	8	4	3	4	6	5	3	5	6	6	6
sp|P24270|CATA_MOUSE	P24270	Catalase OS	Cat	155820000	188269920	4.55165e+08	144687968	317532690	256131200	113639340	119590992	2.45713e+08	324542880	166907400	231232650	138280000	243812700	283305060	220556960	171820980	145527900	105576780	128456928	2.46716e+08	177114260	206878650	169522955	1	19	19	12	13	16	10	13	14	12	10	11	13	9	10	12	13	16	10	13	14	12
sp|P24288|BCAT1_MOUSE	P24288	Branched-chain-amino-acid aminotransferase, cytosolic OS	Bcat1	0	0	0	80775584	194632740	131930100	0	6.87256e+06	0	366845860	178385680	202021900	0	0	0	93759392	127586556	61285730	0	16648416	0	169170428	192769060	120717175	1	8	8	0	0	0	7	7	7	0	1	0	8	7	8	0	0	0	7	7	7	0
sp|P24369|PPIB_MOUSE	P24369	Peptidyl-prolyl cis-trans isomerase B OS	Ppib	836840000	612534240	1185610860	1098265120	1686190500	1491828000	256841400	551370240	5.22759e+08	1716222280	1109831800	1255215050	642720000	866057400	9.38305e+08	1272683680	912088080	884865700	379622380	555660000	408078410	948563700	1.0083e+09	902268000	1	15	15	13	13	13	14	12	13	13	13	12	13	13	12	13	13	13	14	12	13	13
sp|P24452|CAPG_MOUSE	P24452	Macrophage-capping protein OS	Capg	495550000	373031460	9.71267e+08	711609920	1258947900	911969600	116347220	175478400	190298800	792308600	661735800	524275600	414990000	740820060	661237500	673706240	551018700	438745200	203874860	213230880	196792930	468633280	4.97545e+08	421181950	1	9	9	9	7	9	8	9	9	5	7	6	9	8	8	9	7	9	8	9	9	5
sp|P24527|LKHA4_MOUSE	P24527	Leukotriene A-4 hydrolase OS	Lta4h	2053800000	2162318400	2818486200	1387524640	3341158200	2283199000	2425181400	2607811200	3264309300	3245428800	1.93358e+09	2287263500	1985700000	2962938600	2321922600	1758737600	1747202400	1280446400	2271259800	2682331200	2339965900	1753621660	1658916600	1739831100	1	41	41	38	31	36	29	35	38	39	38	36	36	31	34	38	31	36	29	35	38	39
sp|P24547|IMDH2_MOUSE	P24547	Inosine-5-monophosphate dehydrogenase 2 OS	Impdh2	328950000	300354120	547937460	1424983200	3274411500	2176565000	245144580	350166240	390858570	3700143400	2862464000	2730984500	399960000	492894540	5.12433e+08	1648450560	1430290980	1159926400	348156000	428768640	395457050	1948615200	2493579000	1892256500	1	26	24	18	17	19	21	25	25	15	16	17	22	22	20	17	16	18	20	24	24	14
sp|P24549|AL1A1_MOUSE;sp|O35945|AL1A7_MOUSE	P24549	Retinal dehydrogenase 1 OS	Aldh1a1	0	0	40072710	0	0	4267849	0	0	0	0	0	0	0	0	3.24814e+07	0	0	4030084	0	0	0	0	0	0	2	4	4	0	0	4	0	0	1	0	0	0	0	0	0	0	0	4	0	0	1	0
sp|P24668|MPRD_MOUSE	P24668	Cation-dependent mannose-6-phosphate receptor OS	M6pr	117310000	102946644	2.61637e+08	389052000	461046060	453692300	118067640	169503840	145194560	601879180	362552300	442256050	139320000	232026120	182082480	450375840	233438220	223918300	146042280	167819040	1.22218e+08	279184580	378415400	290554300	1	8	8	5	3	7	8	7	8	5	6	6	8	6	8	5	3	7	8	7	8	5
sp|P24788|CD11B_MOUSE	P24788	Cyclin-dependent kinase 11B OS	Cdk11b	58482000	42522354	42157068	62761920	160239870	163317700	63018272	69548544	5.58043e+07	192862360	1.11782e+08	95984230	53888000	76984632	6.05907e+07	84969984	74601783	82451400	47644436	59359392	5.69991e+07	97966384	98301060	84310520	1	10	10	6	5	6	5	8	9	8	7	4	8	6	5	6	5	6	5	8	9	8
sp|P25206|MCM3_MOUSE	P25206	DNA replication licensing factor MCM3 OS	Mcm3	515000000	199478340	9.44749e+08	2035739200	3911770800	2599826000	129123120	188658720	171109930	5044484200	3447873000	3038271000	507940000	478230300	8.04642e+08	1899806400	2064368700	1440083000	214726740	352032480	2.23051e+08	2697168600	3145868000	2107586500	1	49	49	29	15	34	35	43	41	16	19	12	42	38	45	29	15	34	35	43	41	16
sp|P25444|RS2_MOUSE	P25444	40S ribosomal protein S2 OS	Rps2	1620500000	1611883800	2729313600	4462499200	10324233000	7353292000	2052695200	2267352000	2618443000	13636157200	8.11526e+09	8490356000	1673600000	2209491000	2288397000	5093200000	5225517900	4204707000	2028161400	2536142400	1.92292e+09	7129080000	7.29264e+09	6369002500	1	18	18	17	17	17	18	18	18	17	15	16	18	18	18	17	17	17	18	18	18	17
sp|P25799|NFKB1_MOUSE	P25799	Nuclear factor NF-kappa-B p105 subunit OS	Nfkb1	165320000	210515940	310221720	540855040	1267709400	1015734700	139628880	207645120	2.49602e+08	1486545200	772756600	1092393800	203690000	310577040	290381160	637925440	605674530	485695600	197054260	266263200	2.38766e+08	767017340	736996700	697157350	1	28	28	13	16	15	22	22	24	12	15	11	24	21	23	13	16	15	22	22	24	12
sp|P25976|UBF1_MOUSE	P25976	Nucleolar transcription factor 1 OS	Ubtf	405540000	329248980	726131520	489067040	1214758080	968784300	494483320	703157760	8.38171e+08	1587578220	666563700	932237700	431650000	568213020	549077880	690860480	627403050	510913100	483896120	646561440	590305410	803907500	733297400	705488150	1	24	24	18	14	21	15	20	19	18	21	18	22	15	17	18	14	21	15	20	19	18
sp|P26011|ITB7_MOUSE	P26011	Integrin beta-7 OS	Itgb7	4728500	13388346	2.99189e+07	6.79732e+06	8.8026e+06	3995893	25130348	1.18317e+07	21703358	0	0	0	10425000	17594460	1.54218e+07	1.39052e+07	7.42242e+06	8310771	14863818	12333384	12743660	0	0	0	1	4	4	1	2	4	1	1	1	3	2	2	0	0	0	1	2	4	1	1	1	3
sp|P26039|TLN1_MOUSE	P26039	Talin-1 OS	Tln1	5018700000	5295682800	9204700800	5772008000	11577924000	9283708000	4914191400	5121921600	6167099800	9736852200	8.25654e+09	8718923500	5008600000	7352618400	7.50039e+09	6907064000	5843124000	5088040000	4760269800	6209913600	4842713100	5548989200	7.15449e+09	5862800500	1	141	125	120	113	124	109	120	119	109	113	117	117	106	120	107	101	110	101	109	108	98
sp|P26040|EZRI_MOUSE	P26040	Ezrin OS	Ezr	1967800000	1519772400	2850363000	1789724800	4428540000	2780344000	2018490400	2719137600	3341725200	3651861800	2.14727e+09	2767520000	1812900000	2323152000	2566357200	2193585600	2183047200	1715183000	2007699600	2737281600	2397324600	2105907600	2.02772e+09	1859957000	1	30	30	24	24	27	22	27	27	27	28	25	27	22	24	24	24	27	22	27	27	27
sp|P26041|MOES_MOUSE	P26041	Moesin OS	Msn	12685000000	12742515000	1.71077e+10	11573462400	22085352000	18493270000	17188930000	21929616000	21039269000	27382834000	1.55548e+10	21884235000	12389000000	18078012000	1.47774e+10	14375321600	12302579700	10279177000	15692470000	21244032000	1.63894e+10	15191541400	1.46572e+10	14897306000	1	65	51	62	60	60	61	63	63	63	63	62	61	61	63	48	46	46	47	49	49	49
sp|P26043|RADI_MOUSE;sp|Q2KN98|CYTSA_MOUSE	P26043	Radixin OS	Rdx	291110000	241355520	2.66982e+08	394170880	859630590	657082900	354202920	304093440	206479090	848662280	5.23357e+08	785124950	251320000	338460120	308545440	451300320	406230930	324539400	306163500	359523360	279602260	494075420	557800100	486434000	2	24	24	14	11	12	16	17	20	16	16	12	16	14	19	14	11	12	16	17	20	16
sp|P26323|FLI1_MOUSE	P26323	Friend leukemia integration 1 transcription factor OS	Fli1	22194000	1.15558e+07	22034838	4.08843e+06	27710235	0	30733420	11868768	3.28559e+07	1.6524e+07	0	0	14602000	21813714	1.58889e+07	1.32606e+07	1.03962e+07	0	16442736	20581776	20789777	24206810	0	0	1	5	5	3	1	1	1	2	0	3	2	2	1	0	0	3	1	1	1	2	0	3
sp|P26350|PTMA_MOUSE	P26350	Prothymosin alpha OS	Ptma	2702900000	2659536000	4521696600	6792702400	9472137300	6806236000	1681023400	3404073600	3.5072e+09	12486828800	7.04121e+09	8504123000	2643200000	3260822400	3.46138e+09	7918171200	5840415900	4217283000	1940104400	3410942400	2705765200	7355211400	5708208000	5991116000	1	8	8	8	8	8	8	7	8	7	8	8	8	8	8	8	8	8	8	7	8	7
sp|P26369|U2AF2_MOUSE	P26369	Splicing factor U2AF 65 kDa subunit OS	U2af2	541190000	552155940	7.92853e+08	766753440	1521155700	1196501600	589452540	677017440	9.13275e+08	2179461600	1413278900	1383812950	545610000	794930580	7.77478e+08	862488480	830383110	666305300	619727860	707745600	787734300	1076623100	1142477600	938679950	1	19	19	15	16	14	16	16	17	14	15	15	17	17	16	15	16	14	16	16	17	14
sp|P26443|DHE3_MOUSE	P26443	Glutamate dehydrogenase 1, mitochondrial OS	Glud1	1126000000	1194872760	1.94957e+09	1345477920	2908977300	2300360000	1262829000	1547683200	1.68603e+09	2683778000	1420364000	1712950150	1101000000	1511362800	1.69387e+09	1572180960	1488993030	1290507200	1143621200	1601078400	1281459400	1474022160	1395284000	1300540250	1	30	30	27	27	28	26	29	28	28	27	27	29	26	24	27	27	28	26	29	28	28
sp|P26450|P85A_MOUSE	P26450	Phosphatidylinositol 3-kinase regulatory subunit alpha OS	Pik3r1	33454000	57433626	3.3439e+07	179965440	37977120	45077100	92444580	145488960	102045897	233373640	73590990	61621445	51158000	76978062	6.27849e+07	99895200	51305751	52394760	105342640	113152464	67936427	68126092	1.13151e+08	92764870	1	10	9	4	5	4	6	3	3	7	7	6	5	2	3	4	5	4	5	3	3	6
sp|P26516|PSMD7_MOUSE	P26516	26S proteasome non-ATPase regulatory subunit 7 OS	Psmd7	189120000	216875700	3.75363e+08	479445600	888894000	704373900	211082300	222600960	414474700	1096690140	833742800	778912150	261690000	306437940	316322280	551811840	392339970	348853000	249552520	262569600	271897360	518970620	620562800	527682050	1	14	14	9	9	12	11	14	13	9	9	10	13	12	12	9	9	12	11	14	13	9
sp|P26638|SYSC_MOUSE	P26638	Serine--tRNA ligase, cytoplasmic OS	Sars1	511750000	479662560	9.80995e+08	869781600	1783204200	1427245000	565264860	631851840	9.77006e+08	1995765200	1.03679e+09	1532531850	586810000	808070580	7.83743e+08	858105760	856826910	689374400	603908140	737670240	716017580	1044523380	1.01394e+09	1024529550	1	28	28	20	16	22	23	25	25	20	22	21	27	22	23	20	16	22	23	25	25	20
sp|P26645|MARCS_MOUSE	P26645	Myristoylated alanine-rich C-kinase substrate OS	Marcks	50988000	82192014	1.27815e+08	273663200	404733510	271379600	67002724	86961600	67705280	461164720	381717600	248088400	72553000	122350482	1.02521e+08	295559680	209256480	143929700	71470726	85148496	49705166	274054660	365457400	194379450	1	3	3	2	2	3	2	2	3	1	2	1	1	1	1	2	2	3	2	2	3	1
sp|P26883|FKB1A_MOUSE	P26883	Peptidyl-prolyl cis-trans isomerase FKBP1A OS	Fkbp1a	297540000	359221320	5.22999e+08	227268000	1381481460	925711500	289050920	508135680	582392600	1524170900	5.01997e+08	1186980150	281050000	416682540	4.15553e+08	458285280	663102180	474744000	266227360	530076960	415636550	770732760	638097900	748377650	1	5	5	4	4	5	5	5	5	5	4	5	5	5	5	4	4	5	5	5	5	5
sp|P27005|S10A8_MOUSE	P27005	Protein S100-A8 OS	S100a8	333970000	147746160	9.58035e+08	112718080	263291040	877569000	16129192	0	760216800	240502720	145576860	109721225	384550000	257517720	1112115600	154232368	49247595	165413700	40180460	0	2.28933e+08	158916246	166654510	117220710	1	5	5	3	5	4	1	2	5	1	0	1	1	1	1	3	5	4	1	2	5	1
sp|P27046|MA2A1_MOUSE	P27046	Alpha-mannosidase 2 OS	Man2a1	33947000	28345608	4.92675e+07	46040816	78147801	56602480	9112118	13499136	1.48093e+07	105983770	21455940	34378670	31326000	45216054	5.13739e+07	44842416	30494799	30592430	16173984	17435088	21469765	39441918	23318130	23816910	1	6	6	6	5	5	6	6	5	2	3	2	6	3	4	6	5	5	6	6	5	2
sp|P27048|RSMB_MOUSE;sp|P63163|RSMN_MOUSE	P27048	Small nuclear ribonucleoprotein-associated protein B OS	Snrpb	452930000	486469080	9.00808e+08	915218080	1605744000	1057838100	531935540	645200640	734215820	1731121680	1280208600	1164970600	408680000	513839700	728398620	1171572960	876070350	582321200	483244600	648466560	4.96954e+08	922951820	1216400900	925901350	2	10	10	7	7	9	9	8	9	8	8	9	8	8	10	7	7	9	9	8	9	8
sp|P27546|MAP4_MOUSE	P27546	Microtubule-associated protein 4 OS	Map4	187460000	177902460	305069220	241374880	425824830	337390500	135129320	192339360	168884070	409356300	2.29168e+08	302397450	192800000	234457020	2.26655e+08	286828480	208236960	187893300	144566180	192391200	164322280	227715640	2.55126e+08	208887750	1	22	22	12	14	17	13	14	16	13	15	11	15	12	16	12	14	17	13	14	16	13
sp|P27577|ETS1_MOUSE;sp|P15037|ETS2_MOUSE	P27577	Protein C-ets-1 OS	Ets1	28717000	20478690	5.59369e+07	19749632	84194829	131013100	33109432	86301936	77074683	110853422	1.49076e+07	59664060	33031000	50883336	40825662	43407760	54929826	44004210	32080234	64452672	5.28666e+07	54720404	34510080	46047085	2	6	6	3	2	5	2	4	5	4	5	5	5	2	3	3	2	5	2	4	5	4
sp|P27601|GNA13_MOUSE	P27601	Guanine nucleotide-binding protein subunit alpha-13 OS	Gna13	89578000	56860722	69059988	67959552	180216090	128898760	69892826	69556320	99637810	142689102	1.16258e+08	123124635	74121000	85312764	69962706	99020368	84585114	71253520	66125208	69004224	81712299	93952976	106796910	88901285	1	11	11	8	6	6	8	9	6	7	8	7	6	7	7	8	6	6	8	9	6	7
sp|P27612|PLAP_MOUSE	P27612	Phospholipase A-2-activating protein OS	Plaa	231430000	252839880	317435220	344403040	768861450	435863200	231727340	288800640	328974770	815487540	4.85444e+08	558304800	249460000	334242180	296564160	409681600	345856230	279436100	246844640	342986400	2.53149e+08	398228900	416411600	387488100	1	30	30	18	20	17	21	24	22	18	19	21	24	21	23	18	20	17	21	24	22	18
sp|P27641|XRCC5_MOUSE	P27641	X-ray repair cross-complementing protein 5 OS	Xrcc5	76518000	81895050	9.81888e+07	123861488	285115140	119123540	90644756	90879408	76298078	416372220	217610800	234674400	86929000	129795606	1.09785e+08	160573616	114157566	94512570	88328806	104851584	78848033	150065248	200167660	132535615	1	16	16	8	8	9	10	11	9	9	8	5	14	10	12	8	8	9	10	11	9	9
sp|P27659|RL3_MOUSE;tr|E9PWZ3|E9PWZ3_MOUSE	P27659	60S ribosomal protein L3 OS	Rpl3	1883100000	1941829200	3.29925e+09	5264742400	11783261700	8168243000	2031317200	2625307200	2491740200	14477879000	9972226000	9589598000	1978000000	2686867200	2715024000	5942865600	5941890000	4494741000	2118356200	2755684800	1.94592e+09	7454792200	8.49125e+09	6862849500	2	27	27	25	24	25	26	26	27	24	27	23	27	27	27	25	24	25	26	26	27	24
sp|P27661|H2AX_MOUSE	P27661	Histone H2AX OS	H2ax	2333900000	2434185000	4767230400	1777227200	3752152200	3373905000	2469260800	3401481600	3.80426e+09	3454397600	1371667000	2660737500	2669800000	3471325200	3.75555e+09	2490446400	1574967240	1606584000	2973272600	4233643200	1.99484e+09	1752942700	1536108200	1726258250	1	4	3	4	4	3	3	3	3	3	3	3	2	4	4	3	3	3	3	3	3	3
sp|P27773|PDIA3_MOUSE	P27773	Protein disulfide-isomerase A3 OS	Pdia3	4184500000	3987727200	6.9938e+09	6480433600	11622050100	9211658000	2938253400	3507494400	4.15759e+09	9730062600	6828657000	7469656500	4214600000	5819574600	5716252200	7664110400	5718551400	5164544000	2979686000	3625430400	3253669200	5538993400	6076466000	5147093000	1	41	41	38	34	37	37	40	38	38	36	35	37	38	38	38	34	37	37	40	38	38
sp|P27782|LEF1_MOUSE;sp|Q924A0|TF7L2_MOUSE;sp|Q9Z1J1|TF7L1_MOUSE	P27782	Lymphoid enhancer-binding factor 1 OS	Lef1	16379000	29555802	2.33003e+07	5.26902e+06	61115445	21029430	66065146	51709104	96389522	87046444	23600280	29374895	22788000	46796796	3.06155e+07	1.29763e+07	19864710	19391930	60555730	60182352	46602415	30428724	3.35236e+07	31339340	3	4	4	1	3	2	1	2	1	4	3	4	3	1	2	1	3	2	1	2	1	4
sp|P27808|MGAT1_MOUSE	P27808	Alpha-1,3-mannosyl-glycoprotein 2-beta-N-acetylglucosaminyltransferase OS	Mgat1	5436500	0	3.9868e+06	7.12774e+06	20251809	15662360	0	0	0	1.43051e+07	0	0	5532600	0	8.16445e+06	8896408	7.80379e+06	7130985	0	0	0	8.06397e+06	0	0	1	2	2	1	0	1	1	2	2	0	0	0	1	0	0	1	0	1	1	2	2	0
sp|P27870|VAV_MOUSE;sp|Q9R0C8|VAV3_MOUSE	P27870	Proto-oncogene vav OS	Vav1	308060000	329800860	4.8384e+08	381279520	974772630	557732500	326146840	427783680	5.14406e+08	597239620	423308600	593746000	303030000	431504460	4.37674e+08	461931840	413383500	332176700	344033100	422340480	330882650	467784580	424625300	431895500	2	28	28	22	21	21	18	26	24	22	22	21	17	18	21	22	21	21	18	26	24	22
sp|P28063|PSB8_MOUSE	P28063	Proteasome subunit beta type-8 OS	Psmb8	547890000	527032260	7.81366e+08	346560160	1626453000	924729000	532149320	677496960	773143910	994638680	5.08434e+08	552515600	532180000	687392820	628412640	497900960	709968240	556383200	510598260	652717440	643310230	579435780	563693900	462059350	1	16	16	12	12	12	9	16	15	14	13	12	15	11	14	12	12	12	9	16	15	14
sp|P28076|PSB9_MOUSE	P28076	Proteasome subunit beta type-9 OS	Psmb9	341220000	274323780	4.33813e+08	298521440	435669570	359726000	338963460	321874560	330393450	224622600	155362240	188343150	310470000	313572960	343747320	313672640	207934290	215940400	304941900	314591040	2.4734e+08	184926072	188386330	197415250	1	4	4	4	4	4	4	3	3	4	3	3	2	2	2	4	4	4	4	3	3	4
sp|P28271|ACOC_MOUSE;sp|Q811J3|IREB2_MOUSE	P28271	Cytoplasmic aconitate hydratase OS	Aco1	134210000	128680020	1.98667e+08	72148816	285895710	157501300	103255740	130688640	92974906	255138080	148479870	162408240	115800000	166339260	136820172	146756064	114737418	90188260	96307890	124562448	1.08451e+08	144763702	173352960	139371460	2	17	17	13	12	14	7	13	11	13	13	7	11	9	9	13	12	14	7	13	11	13
sp|P28293|CATG_MOUSE	P28293	Cathepsin G OS	Ctsg	22724000	1.2181e+07	1.0593e+08	0	0	0	0	0	0	0	0	0	27898000	25837182	74215236	0	0	0	0	0	0	0	0	0	1	5	5	4	2	5	0	0	0	0	0	0	0	0	0	4	2	5	0	0	0	0
sp|P28352|APEX1_MOUSE	P28352	DNA-(apurinic or apyrimidinic site) lyase OS	Apex1	348990000	432555660	671446320	427982880	1620558900	801942700	588169860	724619520	1.03619e+09	1372046140	813574300	858496000	388550000	736904340	588607860	503824480	705826440	455513200	568807500	738201600	632792430	756776360	692584200	587303750	1	18	18	11	10	12	8	13	12	14	15	13	13	14	12	11	10	12	8	13	12	14
sp|P28474|ADHX_MOUSE;sp|Q64437|ADH7_MOUSE	P28474	Alcohol dehydrogenase class-3 OS	Adh5	564650000	676026720	1111195020	591752800	1442509290	978046000	865941340	890170560	1119350750	1878512580	1276383900	1374687900	624990000	934096320	8.00424e+08	782572320	799956810	629703900	815346740	967023360	807363450	1008613940	1.03455e+09	933102550	2	18	18	14	16	18	15	18	18	16	16	17	18	17	16	14	16	18	15	18	18	16
sp|P28574|MAX_MOUSE	P28574	Protein max OS	Max	12917000	20418246	35321418	20104016	119395350	78565940	20098374	22939200	25373581	120602156	47583030	67483010	14263000	41811480	33712464	30156880	48486141	25744120	23998332	32571072	24776757	45418652	6.1887e+07	41989350	1	3	3	2	2	3	2	3	3	2	2	2	3	2	3	2	2	3	2	3	3	2
sp|P28650|PURA1_MOUSE	P28650	Adenylosuccinate synthetase isozyme 1 OS	Adss1	10578000	16545888	68366118	0	0	36847680	0	0	1.7122e+06	0	0	0	12248000	14974344	6.56415e+07	0	0	17916870	0	0	3.5807e+06	0	0	0	1	5	5	2	3	4	0	0	3	0	0	1	0	0	0	2	3	4	0	0	3	0
sp|P28656|NP1L1_MOUSE	P28656	Nucleosome assembly protein 1-like 1 OS	Nap1l1	166310000	115716096	3.93472e+08	1072859040	1967355000	1905002000	184369980	220021920	290022220	2840881800	1682617200	2046870500	227470000	237505500	3.84006e+08	918111360	1100109870	879940100	165903460	243375840	190054200	1633011960	1727803000	1354602200	1	12	12	6	5	8	9	8	11	7	7	7	10	7	9	6	5	8	9	8	11	7
sp|P28658|ATX10_MOUSE	P28658	Ataxin-10 OS	Atxn10	5405200	1.21182e+07	36236502	149586000	249495660	136593700	17507564	29924640	2.83553e+07	337990060	416892300	330743350	4331200	8.8013e+06	37606380	182191040	131890842	80589890	19777704	25159248	17073080	206686740	407675400	221825200	1	16	16	1	2	4	10	12	8	3	3	2	10	14	11	1	2	4	10	12	8	3
sp|P28659|CELF1_MOUSE	P28659	CUGBP Elav-like family member 1 OS	Celf1	27369000	27122274	38766036	62650640	153237042	99391010	27383182	42932592	36472306	181401138	107051890	148838920	27639000	40442292	35597592	76468192	66956976	49183950	28662808	39105504	48354974	80043726	92787640	75448455	1	5	5	3	3	4	3	5	4	3	3	2	5	5	5	3	3	4	3	5	4	3
sp|P28667|MRP_MOUSE	P28667	MARCKS-related protein OS	Marcksl1	5419500	7.79084e+06	1.36386e+07	132433472	154103634	141925400	0	0	0	232638100	187585860	124222465	9437000	17426268	22140636	152749776	78174882	79044090	0	0	0	125400140	172742680	90579800	1	3	3	1	1	1	3	2	2	0	0	0	2	2	2	1	1	1	3	2	2	0
sp|P28700|RXRA_MOUSE;sp|P28704|RXRB_MOUSE;sp|P28705|RXRG_MOUSE	P28700	Retinoic acid receptor RXR-alpha OS	Rxra	1554800	0	3.62956e+06	1.51195e+06	0	0	1.00227e+06	1.81077e+06	0	21413644	0	0	2122300	0	3.51771e+06	3.07698e+06	0	0	1.72531e+06	2.69153e+06	0	6.75867e+06	0	0	3	3	3	1	0	1	1	0	0	1	1	0	3	0	0	1	0	1	1	0	0	1
sp|P28740|KIF2A_MOUSE	P28740	Kinesin-like protein KIF2A OS	Kif2a	24986000	1.04685e+07	2.60565e+07	66855312	46846944	32211590	27932902	41564016	21699689	104518348	83347110	68716745	30566000	35223084	2.69373e+07	59812144	32290110	29004710	25913190	38077776	25733143	41292084	5.74604e+07	40504985	1	9	9	3	2	3	7	3	4	3	3	3	5	4	4	3	2	3	7	3	4	3
sp|P28798|GRN_MOUSE	P28798	Progranulin OS	Grn	132620000	167679540	180626040	18362912	51560631	82268000	0	9.9906e+06	0	0	0	0	126210000	202277160	154368900	31971600	46690830	60715880	0	15599952	0	0	0	0	1	6	6	6	6	6	2	3	4	0	1	0	0	0	0	6	6	6	2	3	4	0
sp|P28843|DPP4_MOUSE	P28843	Dipeptidyl peptidase 4 OS	Dpp4	35957000	25859520	2.7197e+07	8731200	28841265	12057109	19288046	26348976	44551444	21059076	0	1.13915e+07	24328000	27366678	22731456	22981888	1.49425e+07	12028158	16559806	23864544	38755647	1.56813e+07	0	1.72583e+07	1	5	5	5	3	3	1	3	2	3	3	3	2	0	1	5	3	3	1	3	2	3
sp|P28867|KPCD_MOUSE	P28867	Protein kinase C delta type OS	Prkcd	34056000	27548010	5.34239e+07	1.27008e+07	38478915	29079380	22284020	1.08723e+07	5183074	31794188	7.236e+06	11970936	20311000	25558614	43842966	24389152	20135520	15473720	17426124	13728528	1.4599e+07	20163226	25330800	18728415	1	6	6	4	4	3	2	4	2	3	2	1	3	1	1	4	4	3	2	4	2	3
sp|P29341|PABP1_MOUSE;tr|Q9D4E6|Q9D4E6_MOUSE;tr|Q62029|Q62029_MOUSE	P29341	Polyadenylate-binding protein 1 OS	Pabpc1	991140000	1117465020	1.74292e+09	4162043200	9357919200	6389263000	989516360	1176340320	1602007700	10711348400	6974330000	7939499500	1227400000	1640397600	1.58079e+09	4832633600	4324995000	3456304000	1163065000	1376481600	1203896740	5574638800	5880215000	5197395500	3	40	27	28	26	28	35	37	39	25	27	27	38	34	35	19	18	18	24	25	27	17
sp|P29351|PTN6_MOUSE	P29351	Tyrosine-protein phosphatase non-receptor type 6 OS	Ptpn6	1412600000	1593619200	2722581000	1529209760	5146664400	3256398000	1854592400	2081376000	2720196600	5291173000	2862255000	3492229000	1316800000	2334321000	2249925000	2132809600	2533029300	1987139000	1566193000	2077876800	1652639900	2897084600	2869988000	2564721500	1	42	42	33	31	35	28	37	37	37	35	36	39	33	35	33	31	35	28	37	37	37
sp|P29391|FRIL1_MOUSE;sp|P49945|FRIL2_MOUSE	P29391	Ferritin light chain 1 OS	Ftl1	124860000	109553436	345190020	73437952	153998496	158732700	41707460	31999536	6.59099e+07	72247002	5.65993e+07	123046975	106570000	156681360	2.42016e+08	102230368	98573247	96450060	51928180	36902304	42827014	62277606	84245810	90387415	2	8	8	5	5	8	3	4	5	3	3	4	2	1	4	5	5	8	3	4	5	3
sp|P29416|HEXA_MOUSE	P29416	Beta-hexosaminidase subunit alpha OS	Hexa	50666000	102057066	89533962	0	38791143	30703780	35307294	68476752	5.72865e+07	76411290	1.49734e+07	14081170	48621000	110653254	84292152	0	31788315	20582720	43620282	59759856	5.27566e+07	39362706	20040383	1.57454e+07	1	10	10	7	9	7	0	4	3	5	7	4	6	1	1	7	9	7	0	4	3	5
sp|P29452|CASP1_MOUSE	P29452	Caspase-1 OS	Casp1	153810000	59852700	2.52184e+08	132193792	116628309	190474000	0	1.30041e+06	0	25985308	9702616	17406783	165300000	66265020	2.05276e+08	169837248	40035276	132493400	0	1.3227e+06	0	6.3611e+06	5127188	6467313	1	14	14	12	6	12	10	8	9	0	1	0	1	1	1	12	6	12	10	8	9	0
sp|P29594|CASP2_MOUSE	P29594	Caspase-2 OS	Casp2	2664100	3.99614e+06	4.34967e+06	6.13769e+06	4.81516e+06	3245394	1.55479e+06	0	0	16598686	12900316	11533569	4018200	5522742	0	9.27784e+06	4.49242e+06	3463902	0	0	0	6.09876e+06	8888770	5.82927e+06	1	3	3	2	2	1	1	1	1	1	0	0	2	2	2	2	2	1	1	1	1	1
sp|P29595|NEDD8_MOUSE	P29595	NEDD8 OS	Nedd8	47645000	51828102	9.96906e+07	63498080	395812710	207228900	51223724	82758672	181224140	214570220	2.64824e+08	382846150	49135000	81393102	75993192	78335984	200367540	111237340	45968808	83343168	145720450	113744660	209104500	245705650	1	2	2	2	1	2	2	2	2	2	2	2	2	2	2	2	1	2	2	2	2	2
sp|P29758|OAT_MOUSE	P29758	Ornithine aminotransferase, mitochondrial OS	Oat	150710000	133357860	329938620	301312000	636785820	600569500	102034140	147394080	77578559	876292180	843670300	526534800	158230000	223931880	279416640	383402400	347226210	344228700	109099060	152046720	98696100	485739300	592243300	416222300	1	16	16	11	10	14	13	12	14	11	9	8	15	13	12	11	10	14	13	12	14	11
sp|P30275|KCRU_MOUSE	P30275	Creatine kinase U-type, mitochondrial OS	Ckmt1	0	0	0	0	0	0	0	0	6.12319e+07	0	0	0	0	0	0	0	0	0	0	0	45045536	0	0	0	1	3	3	0	0	0	0	0	0	0	0	3	0	0	0	0	0	0	0	0	0	0
sp|P30285|CDK4_MOUSE	P30285	Cyclin-dependent kinase 4 OS	Cdk4	7314800	3.99903e+06	7.5221e+06	21204832	175357440	97646090	0	4.37867e+06	0	309096540	202220040	119795845	5956900	4.92987e+06	5.23618e+06	1.69962e+07	99172215	49650310	0	4.27797e+06	0	155104640	2.57383e+08	62062695	1	8	8	1	1	1	1	6	4	0	1	0	8	4	4	1	1	1	1	6	4	0
sp|P30416|FKBP4_MOUSE	P30416	Peptidyl-prolyl cis-trans isomerase FKBP4 OS	Fkbp4	303930000	279211860	585777420	1206686080	2583686700	2060368000	354518500	557318880	4.58588e+08	3437612200	2.13702e+09	2357157500	390060000	479610000	558943200	1260545600	1327861080	1060877300	484272780	595771200	5.01687e+08	1763108240	1655551700	1381377250	1	29	29	18	15	18	22	25	25	17	21	19	28	23	26	18	15	18	22	25	25	17
sp|P30681|HMGB2_MOUSE	P30681	High mobility group protein B2 OS	Hmgb2	12034000000	10430794800	18422592000	7061828800	14049304200	11591142000	8284178600	13408416000	1.39569e+10	12409880000	8.09896e+09	12934449500	11831000000	15093918000	1.32124e+10	9402132800	7360297200	6109709000	9371911600	13208832000	10239567500	6862022400	8.26428e+09	7069707500	1	25	20	24	22	24	21	24	21	22	24	24	24	20	23	19	19	19	18	19	18	18
sp|P31041|CD28_MOUSE	P31041	T-cell-specific surface glycoprotein CD28 OS	Cd28	7015700	0	0	0	56565837	14593400	5779695	10638216	0	31350978	0	30795720	7824900	0	0	0	27742095	5763214	7.08762e+06	1.11601e+07	0	27626128	0	15928066	1	3	3	1	0	0	0	2	2	1	1	0	1	0	2	1	0	0	0	2	2	1
sp|P31230|AIMP1_MOUSE	P31230	Aminoacyl tRNA synthase complex-interacting multifunctional protein 1 OS	Aimp1	112830000	81139500	2.12022e+08	322386720	746256780	731045500	109954180	117780480	297714890	877933000	5.0229e+08	498894900	132870000	189649620	2.30708e+08	359194720	349026300	292981500	139272580	196162560	174974610	467935460	4.57041e+08	391106350	1	11	11	8	5	7	10	10	11	5	5	8	10	9	8	8	5	7	10	10	11	5
sp|P31266|SUH_MOUSE;sp|O08674|RBPJL_MOUSE	P31266	Recombining binding protein suppressor of hairless OS	Rbpj	23705000	6711912	8.29058e+06	216174240	208396260	192229400	10863078	13037760	7.51289e+06	136919828	6.24471e+07	74255315	17077000	15666822	18076344	166243760	165401190	138453900	9.73167e+06	20480688	7.18867e+06	74040588	54739190	52372845	2	12	12	4	1	1	7	9	9	2	3	1	7	4	4	4	1	1	7	9	9	2
sp|P31362|PO2F3_MOUSE	P31362	POU domain, class 2, transcription factor 3 OS	Pou2f3	3250400	5.71117e+06	3.12104e+07	3726168	36294912	25503080	3091157	4.48507e+06	3.07548e+07	23237406	0	31990625	7294900	7.76272e+06	2.87166e+07	9.77757e+06	1.21957e+07	12962319	6787006	9.36516e+06	9.63002e+06	18952414	0	19284390	1	4	1	1	2	2	1	3	3	1	1	2	2	0	3	0	0	0	0	0	0	0
sp|P31725|S10A9_MOUSE	P31725	Protein S100-A9 OS	S100a9	650390000	1303961040	4.20046e+09	31844912	312498810	1201794000	9084632	3827088	0	0	1.49343e+07	0	540490000	1924090200	3.60538e+09	46545856	154293201	672121700	3.33975e+06	2.83643e+06	0	0	8721361	0	1	10	10	9	8	10	3	7	10	2	1	0	0	1	0	9	8	10	3	7	10	2
sp|P31750|AKT1_MOUSE	P31750	RAC-alpha serine/threonine-protein kinase OS	Akt1	7362700	3.07713e+06	2.78001e+07	27641952	47163951	19050020	5.06068e+06	3.92247e+06	6284997	57555062	6.13519e+07	38427580	5903700	18731070	21202194	19479136	25084971	11893752	10439590	18504288	1.00932e+07	18164066	36353460	22969710	1	5	5	3	1	3	2	3	3	1	1	1	5	4	3	3	1	3	2	3	3	1
sp|P31786|ACBP_MOUSE	P31786	Acyl-CoA-binding protein OS	Dbi	538780000	495995580	8.42798e+08	477271360	789347430	673602000	415863180	553534560	568890680	982077920	665476900	696010100	527220000	697366080	653611800	516373440	468469440	391716200	414621220	586530720	4.7582e+08	552465980	599119400	492470300	1	7	7	7	7	7	7	7	7	7	7	7	7	7	7	7	7	7	7	7	7	7
sp|P31938|MP2K1_MOUSE	P31938	Dual specificity mitogen-activated protein kinase kinase 1 OS	Map2k1	148680000	138902940	279114360	353562240	400352760	460216100	110717680	102442320	1.21267e+08	784726880	292537300	220342600	146240000	142450740	171063000	324749280	221299560	181408800	144474560	195773760	190983680	205045920	276360700	233050600	1	13	8	6	5	7	7	8	9	7	7	6	9	7	8	4	3	5	4	6	7	5
sp|P32020|NLTP_MOUSE	P32020	Non-specific lipid-transfer protein OS	Scp2	131290000	129845538	177836820	126848928	240925320	132427900	87237510	156504960	167110720	219153200	142734460	168036825	124340000	167758380	158669520	155011328	114308901	91155040	110595520	153122400	1.14136e+08	125179478	143027060	124286005	1	8	8	7	6	6	6	6	6	5	7	5	6	5	6	7	6	6	6	6	6	5
sp|P32037|GTR3_MOUSE	P32037	Solute carrier family 2, facilitated glucose transporter member 3 OS	Slc2a3	7768700	3.94673e+06	1.48584e+07	1.01244e+07	6.38506e+06	11070810	0	3.21162e+06	0	0	0	0	7328400	6.63123e+06	1.08296e+07	1.15613e+07	5.75678e+06	4922194	0	5204736	0	0	0	0	1	2	2	2	1	2	1	1	2	0	1	0	0	0	0	2	1	2	1	1	2	0
sp|P32067|LA_MOUSE	P32067	Lupus La protein homolog OS	Ssb	995890000	895372740	1406014200	1757196800	3342273300	2050019000	1009173940	1163185920	1450355700	3748990800	2418966000	3010031000	997920000	1296287280	1248045420	2070492800	1764566100	1361614000	993374580	1255746240	1.06149e+09	1978414000	2229194000	2035398000	1	30	30	26	25	25	27	26	24	25	26	28	27	27	25	26	25	25	27	26	24	25
sp|P32233|DRG1_MOUSE	P32233	Developmentally-regulated GTP-binding protein 1 OS	Drg1	32646000	34481988	153778080	339540960	507004110	352874700	37251674	46330704	6.58292e+07	573061100	4.60991e+08	505707800	63546000	69174216	1.06453e+08	286777120	225138690	201713800	64250052	86588352	92298587	327088980	336406400	319694450	1	20	20	4	5	13	13	13	15	5	6	5	14	16	18	4	5	13	13	13	15	5
sp|P32261|ANT3_MOUSE	P32261	Antithrombin-III OS	Serpinc1	41962000	40961322	37914156	74085088	108410022	92272470	42348800	62195040	5.6949e+07	113237326	43118790	79684455	40223000	45198972	3.34432e+07	90251504	53997921	52224460	41071210	64087200	38829027	61745754	86615870	56764165	1	2	2	2	2	2	2	2	2	2	2	2	2	1	2	2	2	2	2	2	2	2
sp|P32883|RASK_MOUSE;sp|P08556|RASN_MOUSE;sp|Q61411|RASH_MOUSE	P32883	GTPase KRas OS	Kras	21870000	4.25486e+06	5.26737e+07	33199104	106555770	89125850	27436118	33018192	3.14335e+07	140682398	74767660	87056860	23714000	33659424	34409082	64876240	45911853	40118750	24117438	26175312	25489766	61819308	70286700	67888960	3	5	5	2	1	4	3	4	4	2	2	2	4	3	3	2	1	4	3	4	4	2
sp|P32921|SYWC_MOUSE	P32921	Tryptophan--tRNA ligase, cytoplasmic OS	Wars1	168960000	144211500	281422680	501136640	912438540	647284100	155316260	161611200	296687570	691162420	5.34726e+08	556010300	177410000	250159320	285462240	413636320	455757300	370402500	184451420	194179680	2.15236e+08	384838300	417602900	377904150	1	23	23	16	12	16	17	19	22	13	14	18	20	14	17	16	12	16	17	19	22	13
sp|P33609|DPOLA_MOUSE	P33609	DNA polymerase alpha catalytic subunit OS	Pola1	0	7178382	5395011	0	1.43292e+07	0	29228816	0	0	43792920	25046560	1.5056e+07	0	5.95163e+06	4.14412e+06	0	9395514	0	34014434	0	0	1.28997e+07	2.81836e+07	13407293	1	5	5	0	1	1	0	2	0	1	0	0	4	2	2	0	1	1	0	2	0	1
sp|P33610|PRI2_MOUSE	P33610	DNA primase large subunit OS	Prim2	968580	0	3.90065e+06	4.41319e+06	38421567	9711554	0	0	0	34883456	44366520	18386005	2147800	0	3.6749e+06	13404960	1.27322e+07	6578296	0	0	0	8.58488e+06	36522750	20701685	1	3	3	1	0	1	1	3	2	0	0	0	3	3	2	1	0	1	1	3	2	0
sp|P33611|DPOA2_MOUSE	P33611	DNA polymerase alpha subunit B OS	Pola2	8097000	0	4.56704e+06	28670864	95098914	72365710	0	20037456	6.06351e+06	109178654	73699670	62149180	12076000	0	18254964	43671408	31184568	40312630	0	21494160	12271582	56025516	42970400	41158035	1	7	7	2	0	2	3	6	5	0	2	1	6	5	6	2	0	2	3	6	5	0
sp|P34022|RANG_MOUSE	P34022	Ran-specific GTPase-activating protein OS	Ranbp1	356690000	260250840	607005720	819739840	1906502400	1406416000	285640620	371122560	4.31181e+08	2355425400	1175562300	1537862150	394270000	442962540	5.17929e+08	1007888640	931729770	755503200	311803220	454649760	325953960	1193536240	1209524800	1032119050	1	12	12	8	7	10	10	11	11	9	9	8	11	10	11	8	7	10	10	11	11	9
sp|P34884|MIF_MOUSE	P34884	Macrophage migration inhibitory factor OS	Mif	933430000	959732460	1.50068e+09	2872907200	6164432100	4233658000	1050270600	1218188160	8.72574e+08	9178030400	6043862000	6573036500	716160000	1912789800	1266965400	3877680000	3116545200	2318438000	975132020	1031862240	1.03505e+09	3932498600	4971065000	3975309500	1	6	6	5	4	3	6	5	5	5	5	3	6	6	6	5	4	3	6	5	5	5
sp|P34902|IL2RG_MOUSE	P34902	Cytokine receptor common subunit gamma OS	Il2rg	13985000	13744440	17301408	106395664	118775673	93274620	1.01023e+07	20471616	12609130	134154952	6.13436e+07	56688270	16874000	26147286	1.54355e+07	136691216	51739047	46487970	12478644	18338400	1.0836e+07	53138050	5.97635e+07	49243500	1	6	6	3	2	3	6	6	5	2	4	2	5	4	3	3	2	3	6	6	5	2
sp|P35123|UBP4_MOUSE	P35123	Ubiquitin carboxyl-terminal hydrolase 4 OS	Usp4	38750000	20571984	6.45546e+07	91372864	353677860	202866600	10284854	42545088	34553419	358094820	211215400	279434800	9329300	20966184	6.09671e+07	126811264	163394010	140261700	3.93172e+06	34333632	18567586	236560980	273894500	175382755	1	22	20	4	3	7	10	17	14	3	6	3	18	12	15	4	2	6	9	16	13	3
sp|P35235|PTN11_MOUSE	P35235	Tyrosine-protein phosphatase non-receptor type 11 OS	Ptpn11	74658000	77535198	153008640	47020080	211152150	128217560	43914484	51338448	35469446	180001726	89458270	79107300	65974000	89043210	88425144	100598832	90217962	74218050	52527782	60453216	69965384	92131100	6.60001e+07	72232625	1	16	16	10	10	13	5	9	9	8	7	4	8	8	6	10	10	13	5	9	9	8
sp|P35278|RAB5C_MOUSE	P35278	Ras-related protein Rab-5C OS	Rab5c	162550000	174183840	322106820	214701920	1003590000	448596400	153300620	202150080	365628080	389440140	296153000	349187600	184290000	275493240	315264300	250910720	285099210	243922000	175757700	240317280	2.39292e+08	285823300	2.55356e+08	291931000	1	9	6	9	7	7	8	9	9	8	9	8	6	8	7	6	4	4	5	6	6	5
sp|P35279|RAB6A_MOUSE;sp|Q8BHD0|RB39A_MOUSE	P35279	Ras-related protein Rab-6A OS	Rab6a	225970000	228268080	4.27341e+08	163376160	619963740	466595800	207366600	290485440	389072990	710889980	2.50779e+08	394848150	196930000	297358200	290243760	289824480	250993080	245952500	195791940	253393920	291232990	350984600	302799200	346946050	2	7	3	5	5	7	6	7	5	3	6	4	5	5	6	2	1	3	2	3	1	0
sp|P35282|RAB21_MOUSE	P35282	Ras-related protein Rab-21 OS	Rab21	120680000	85800258	175363620	134965520	252458640	211172000	85378642	133837920	181737800	347759540	179723280	217783350	111200000	116203590	160304580	130829328	161100090	124315070	114219600	135730080	1.22207e+08	164095202	171804270	158627610	1	9	9	8	7	7	7	7	8	7	8	8	8	6	7	8	7	7	7	7	8	7
sp|P35293|RAB18_MOUSE	P35293	Ras-related protein Rab-18 OS	Rab18	82133000	62976078	159988560	120329632	231669990	210412200	47553834	81404352	82225959	226320000	101866600	115325100	72390000	97814160	1.31776e+08	102714864	116202978	105466790	64278556	80507520	85587986	121488576	104311900	108976395	1	11	11	9	7	8	9	9	9	6	8	6	8	6	6	9	7	8	9	9	9	6
sp|P35330|ICAM2_MOUSE	P35330	Intercellular adhesion molecule 2 OS	Icam2	9589500	0	1.3751e+07	1.30595e+07	34184187	23370400	16011104	14173056	18150543	62511470	8.06447e+06	1.61386e+07	10093000	0	1.57186e+07	7478016	1.22691e+07	13968530	17689786	22840704	20338490	21357064	11403876	7414765	1	3	3	2	0	2	3	3	3	2	1	1	3	1	2	2	0	2	3	3	3	2
sp|P35486|ODPA_MOUSE	P35486	Pyruvate dehydrogenase E1 component subunit alpha, somatic form, mitochondrial OS	Pdha1	358820000	329590620	331628640	389308800	880435170	416435900	323306620	351280800	2.24017e+08	861826560	4.81348e+08	674053500	302190000	403660800	351579120	450341600	334482210	293571000	334168680	390640320	328045290	413203740	4.51398e+08	410044800	1	18	18	13	12	13	12	15	14	13	14	9	16	12	16	13	12	13	12	15	14	13
sp|P35492|HUTH_MOUSE	P35492	Histidine ammonia-lyase OS	Hal	12623000	3.32679e+06	1.94943e+08	5.24677e+06	29911761	16843980	16191290	19800288	1466377000	28008986	13208800	0	2466700	1.68573e+06	1.33259e+07	2304352	3.44996e+06	2470922	2.78789e+06	3.57813e+06	1267884100	3.75559e+06	3.47651e+06	0	1	13	13	1	1	9	1	1	1	1	1	13	1	1	0	1	1	9	1	1	1	1
sp|P35550|FBRL_MOUSE	P35550	rRNA 2-O-methyltransferase fibrillarin OS	Fbl	1305900000	1310741280	1.99381e+09	1951851200	5104609200	3412288000	1436398000	1879459200	2354886500	5203662600	4.21804e+09	5311591000	1327100000	2044321200	1.72492e+09	2640931200	2369428200	1871335000	1614955200	2043662400	1381378500	2925374600	3.77412e+09	3370797000	1	21	18	18	16	16	16	19	18	16	17	18	18	17	18	16	14	14	14	17	16	14
sp|P35564|CALX_MOUSE	P35564	Calnexin OS	Canx	975740000	772316640	1154352360	1205042560	2068829100	2019627000	552448240	599024160	675878720	2725835800	1310659900	1627647700	789030000	1014513120	1.02254e+09	1671357120	1227056040	1185301100	568288320	642556800	539184010	1495051060	1147389100	1161934800	1	30	30	23	20	26	22	29	28	18	22	17	28	22	23	23	20	26	22	29	28	18
sp|P35585|AP1M1_MOUSE;sp|Q9WVP1|AP1M2_MOUSE	P35585	AP-1 complex subunit mu-1 OS	Ap1m1	83961000	69310872	1.00689e+08	83545600	186604020	104665070	42731568	77540976	74354731	289086080	51441170	173005300	79879000	94580406	88276752	74538768	80669520	78402190	75414458	83168208	6.67905e+07	109418176	86632590	103944380	2	10	10	7	5	6	6	10	7	5	6	6	10	3	6	7	5	6	6	10	7	5
sp|P35601|RFC1_MOUSE	P35601	Replication factor C subunit 1 OS	Rfc1	0	29293002	18167028	3.80338e+06	68103936	21383130	0	0	0	59177022	9464356	53101790	0	27725400	1.38005e+07	22218336	27555714	16881970	0	0	0	35537898	25222120	27269250	1	6	6	0	1	3	1	4	3	0	0	0	4	1	4	0	1	3	1	4	3	0
sp|P35700|PRDX1_MOUSE	P35700	Peroxiredoxin-1 OS	Prdx1	2635700000	2702241000	4528291800	3098377600	6782675400	5201486000	2442894600	2879971200	4.04617e+09	7321263400	4710024000	5473265000	2377400000	3517315200	3.61513e+09	4017036800	4015475100	3389101000	2129554200	3015792000	2900589100	4462087400	4310207000	4424325500	1	18	17	16	15	17	16	16	17	17	17	18	16	17	15	15	14	16	15	15	16	16
sp|P35821|PTN1_MOUSE	P35821	Tyrosine-protein phosphatase non-receptor type 1 OS	Ptpn1	143820000	124538292	3.95657e+08	215249760	647299620	558269600	101001888	168246720	2.34889e+08	455940500	2.47937e+08	328572400	180200000	213945480	2.6635e+08	258015520	268802820	278099900	161047600	188334720	161619450	268340080	2.52096e+08	228726350	1	16	16	11	9	15	11	15	15	9	10	12	13	10	13	11	9	15	11	15	15	9
sp|P35922|FMR1_MOUSE	P35922	Synaptic functional regulator FMR1 OS	Fmr1	25174000	13154454	3.12942e+07	60125440	115651800	82244420	16601544	25737264	3.16402e+07	162160166	97433710	112400495	30225000	28741122	2.98543e+07	78380496	54845397	51896960	21615194	30694464	2.67947e+07	69759368	91324640	55313335	1	6	5	4	2	3	5	5	5	3	4	3	6	5	6	4	2	3	4	4	4	3
sp|P35979|RL12_MOUSE	P35979	60S ribosomal protein L12 OS	Rpl12	1239800000	1048598280	2.0217e+09	3281048000	6822659700	4425704000	1199407600	1463961600	1.99239e+09	8138844400	5444450000	5861212000	1187000000	1651698000	1.63973e+09	4233433600	3428773200	2506161000	1310878600	1702166400	1432499900	4422292800	5011402000	4150397500	1	9	9	9	8	9	8	9	9	8	8	9	9	9	9	9	8	9	8	9	9	8
sp|P35980|RL18_MOUSE	P35980	60S ribosomal protein L18 OS	Rpl18	1058100000	1131222600	1.80241e+09	3498129600	6814216800	5005379000	1591744800	1645920000	1.78595e+09	8589409800	6111160000	6703470000	1373900000	1792033200	1.61871e+09	4496568000	3416666400	2726110000	1489944800	1703721600	1269229400	4442473000	5838415000	4554935500	1	9	9	7	7	8	9	9	8	8	8	7	9	9	9	7	7	8	9	9	8	8
sp|P36371|TAP2_MOUSE	P36371	Antigen peptide transporter 2 OS	Tap2	1014600000	620299980	1244404320	800856480	3091535100	1896880000	825414760	775811520	9.97711e+08	993563660	4.39673e+08	657550750	961080000	1122550200	1165165740	1103948960	1027325700	1049414800	781009600	944771040	667586780	597145320	552784100	611325400	1	26	26	23	17	23	19	24	24	21	23	23	20	14	18	23	17	23	19	24	24	21
sp|P36536|SAR1A_MOUSE	P36536	GTP-binding protein SAR1a OS	Sar1a	31916000	4.88322e+06	76633476	105938560	306604710	130589970	27942064	33566400	25500773	262908400	139204450	111546235	50490000	14706288	6.04299e+07	122031360	93548925	72989270	31182358	31074192	22601040	116696250	1.27317e+08	123025795	1	5	5	2	1	3	3	4	2	2	3	2	4	3	3	2	1	3	3	4	2	2
sp|P36552|HEM6_MOUSE	P36552	Oxygen-dependent coproporphyrinogen-III oxidase, mitochondrial OS	Cpox	27746000	35114022	138691560	50058880	160638120	100421980	3.79673e+06	5.29584e+06	8.42659e+06	46672842	37494600	13316925	39422000	52192080	1.01565e+08	73686192	65453184	50167760	9853731	7.47261e+06	8.73136e+06	23407146	41480230	8.83859e+06	1	11	11	4	5	8	6	10	9	1	1	2	4	3	2	4	5	8	6	10	9	1
sp|P36916|GNL1_MOUSE	P36916	Guanine nucleotide-binding protein-like 1 OS	Gnl1	3939400	3599046	4.87509e+06	9267912	37527894	27110450	3930498	5438664	0	71547296	37925140	33201415	7313700	9010755	7.53021e+06	21102112	1.35411e+07	10320180	7138725	1.04513e+07	0	31750810	24770680	18198915	1	6	6	1	1	1	2	5	4	1	1	0	5	3	4	1	1	1	2	5	4	1
sp|P36993|PPM1B_MOUSE	P36993	Protein phosphatase 1B OS	Ppm1b	35915000	41476410	5.54313e+07	38131376	69899247	63271690	50220994	68045184	47109960	29928934	47967590	74594195	37050000	47403864	41013900	46842032	37699938	36821480	46622364	60556896	46834785	45780764	49127540	48267455	1	5	3	4	4	4	3	4	3	4	4	4	2	3	4	2	2	2	2	2	2	2
sp|P37040|NCPR_MOUSE	P37040	NADPH--cytochrome P450 reductase OS	Por	103710000	95017968	164921220	129610384	242773200	300710500	84193690	118594368	138639280	327522760	171971470	192720350	109100000	173369160	140546460	174778080	116019783	131000000	91136450	124353792	100996563	133647618	169118620	153073155	1	17	17	10	7	11	9	10	13	8	10	9	12	9	10	10	7	11	9	10	13	8
sp|P37217|CD69_MOUSE	P37217	Early activation antigen CD69 OS	Cd69	126680000	110076408	0	212459200	635129100	347896700	0	22564656	0	406583880	379899300	356600600	126200000	150321600	0	238789760	356067360	197993400	0	30743712	0	243690060	326792400	279893700	1	8	8	1	1	0	8	8	8	0	1	0	7	8	7	1	1	0	8	8	8	0
sp|P37913|DNLI1_MOUSE	P37913	DNA ligase 1 OS	Lig1	79020000	13534200	1.2205e+08	327317280	827436060	519873500	6.54615e+06	10031688	0	1105177140	733652700	658609750	79540000	17305380	146784420	415913280	407250450	332464900	5.03177e+06	8.88175e+06	0	588111380	673251700	453110800	1	31	31	12	3	13	20	27	24	2	3	0	26	23	25	12	3	13	20	27	24	2
sp|P38060|HMGCL_MOUSE	P38060	Hydroxymethylglutaryl-CoA lyase, mitochondrial OS	Hmgcl	15453000	1.15703e+07	71615628	23139392	93039165	46394960	35081298	23027328	49644016	60774464	6.47816e+07	41551630	12745000	15610320	4.7583e+07	28497952	33308037	34215890	42092264	25954992	2.85008e+07	43251638	75589030	37684515	1	4	4	3	2	4	3	4	2	2	2	3	2	1	1	3	2	4	3	4	2	2
sp|P38647|GRP75_MOUSE	P38647	Stress-70 protein, mitochondrial OS	Hspa9	950980000	936251280	1.58656e+09	3076292800	5470521300	4128858000	917350340	1040428800	1141291370	7043078400	4563515000	4809801500	940140000	1299598560	1437891000	3296284800	2983529700	2220450000	974897880	1201469760	1.01526e+09	3590944000	3.96327e+09	3182295000	1	46	46	32	32	38	37	39	42	34	33	31	43	38	43	32	32	38	37	39	42	34
sp|P39054|DYN2_MOUSE;sp|P39053|DYN1_MOUSE	P39054	Dynamin-2 OS	Dnm2	350160000	322639560	5.31697e+08	271882720	680402160	570243000	404105280	498312000	632608980	685466700	404394100	555498450	323170000	546663420	4.37715e+08	384720640	349456410	292889800	375316240	482643360	4.87732e+08	353078060	4.41951e+08	383199150	2	30	24	25	19	24	22	25	24	26	26	26	24	17	22	20	14	19	19	20	19	21
sp|P39688|FYN_MOUSE;sp|Q04736|YES_MOUSE;sp|P05480|SRC_MOUSE	P39688	Tyrosine-protein kinase Fyn OS	Fyn	52435000	17737686	77221548	50897760	129778524	138336000	21887000	35166960	96895844	295743660	5.74938e+07	92927250	47033000	45736398	6.04794e+07	99027216	84400326	56246160	19218822	38816496	6.09519e+07	87702772	101900040	87669315	3	11	10	7	4	7	4	7	8	4	5	9	10	4	6	6	3	6	3	6	7	3
sp|P39749|FEN1_MOUSE	P39749	Flap endonuclease 1 OS	Fen1	132570000	129794292	3.88031e+08	195527520	569656800	414392300	85715600	170138880	206234490	503882620	375698400	299573450	165220000	204143040	2.33965e+08	286126560	282996450	200141800	109017620	156751200	158855470	278486760	352729300	263002650	1	13	13	7	6	10	6	10	9	5	7	7	9	7	7	7	6	10	6	10	9	5
sp|P40124|CAP1_MOUSE;sp|Q9CYT6|CAP2_MOUSE	P40124	Adenylyl cyclase-associated protein 1 OS	Cap1	6696200000	7268916600	11679137400	5954507200	13142090700	9591558000	7575447000	7358169600	10842506500	15687936600	8681024000	12592039500	6361000000	10475470800	8.39693e+09	8760817600	6473155500	5516541000	6646216600	8631100800	7.42887e+09	8064913200	8663468000	8136650000	2	39	39	36	31	37	30	35	35	33	36	36	39	32	38	36	31	37	30	35	35	33
sp|P40142|TKT_MOUSE	P40142	Transketolase OS	Tkt	5056100000	4877568000	8.41259e+09	6139574400	13127913000	9569288000	4877136200	5782363200	7.04216e+09	14503905800	9372396000	10637478500	4611200000	6906909600	6.80405e+09	7048817600	6579567900	5121052000	4513404800	5901854400	5378754000	7938362600	8.35039e+09	7086298500	1	41	41	37	30	35	35	37	38	36	36	39	40	38	37	37	30	35	35	37	38	36
sp|P40237|CD82_MOUSE	P40237	CD82 antigen OS	Cd82	27857000	5.8042e+06	43173828	58007696	115384176	91453720	6.11757e+06	8.18605e+06	9.0332e+06	71211588	0	43897315	17342000	15632658	19012038	47963392	70675038	53047140	15161074	15347232	1.50441e+07	46340906	0	37056175	1	5	5	3	1	2	3	3	4	1	3	1	3	0	3	3	1	2	3	3	4	1
sp|P40336|VP26A_MOUSE	P40336	Vacuolar protein sorting-associated protein 26A OS	Vps26a	3735800	5420250	37925148	1.39345e+07	81309906	59172700	0	5.74154e+06	3.32974e+07	0	0	29396075	11986000	17845434	20408022	30018208	25922889	19888420	0	19988208	20281009	0	0	21262955	1	4	4	1	1	4	1	4	4	0	1	3	0	0	3	1	1	4	1	4	4	0
sp|P40630|TFAM_MOUSE	P40630	Transcription factor A, mitochondrial OS	Tfam	89491000	137851740	157323000	70919600	88519824	99667420	104395900	158824800	156115950	143254902	82611430	129738090	98334000	165682260	1.1906e+08	95747024	66490227	71325570	102604220	143998560	1.14078e+08	88151640	101734930	96314285	1	7	7	6	7	7	3	3	5	6	7	6	5	3	6	6	7	7	3	3	5	6
sp|P41105|RL28_MOUSE	P41105	60S ribosomal protein L28 OS	Rpl28	794140000	752514660	1429234800	1865908800	4919343300	3271594000	1083457400	1146169440	1240855800	6088385200	3189340000	3860584500	793290000	1009809000	1161084960	2506368000	2658557700	1889020000	918551580	1238263200	8.79447e+08	3185454000	2976996000	2691978000	1	12	12	10	10	11	12	12	11	12	11	11	12	12	11	10	10	11	12	12	11	12
sp|P41241|CSK_MOUSE;sp|P41242|MATK_MOUSE	P41241	Tyrosine-protein kinase CSK OS	Csk	380840000	382439700	672985200	346337600	897974100	667484300	437312440	537865920	741896260	1156853540	618451900	746895050	367810000	536611320	568135260	406086400	485180010	410632600	415394900	555128640	5.31027e+08	633318800	629528900	544873150	2	21	21	19	18	21	17	19	18	20	21	20	21	15	18	19	18	21	17	19	18	20
sp|P42125|ECI1_MOUSE	P42125	Enoyl-CoA delta isomerase 1, mitochondrial OS	Eci1	198980000	138482460	4.31986e+08	99294288	465777270	336774800	166422640	244101600	336055940	289614160	1.30635e+08	163454885	163580000	242866620	317861160	195647360	174290130	177662200	172327040	223767360	2.11078e+08	186383950	2.22e+08	198721350	1	11	11	10	6	10	3	10	10	8	8	10	7	3	4	10	6	10	3	10	10	8
sp|P42128|FOXK1_MOUSE	P42128	Forkhead box protein K1 OS	Foxk1	11390000	20033244	35614080	1.13393e+07	22381650	47102360	23867010	61242480	40251376	37569120	19054739	26422050	21989000	26347014	2.59892e+07	24546656	16546491	23557730	24165284	31623696	25212145	30519252	3.0399e+07	29313120	1	5	5	1	2	4	1	2	4	2	5	4	2	1	2	1	2	4	1	2	4	2
sp|P42208|SEPT2_MOUSE	P42208	Septin-2 OS	Septin2	129000000	128101860	311279700	274142560	653560110	578247100	99505428	109237248	1.21285e+08	713681260	371413900	405173400	126630000	187534080	2.09879e+08	334559040	316449450	255895400	102197020	127754496	1.14088e+08	389572160	389973100	336056000	1	11	11	9	8	10	10	10	11	8	7	7	9	10	8	9	8	10	10	10	11	8
sp|P42209|SEPT1_MOUSE;sp|P28661|SEPT4_MOUSE;sp|Q9Z2Q6|SEPT5_MOUSE	P42209	Septin-1 OS	Septin1	706240000	698141340	1.04232e+09	828180000	1858234500	1171585400	856616460	1023308640	1305674800	2276024800	1171507700	1555388600	613520000	898184700	8.27656e+08	992172480	961646310	730862100	723950700	1037979360	9.58367e+08	1240346760	1094491200	1030142250	3	22	22	18	15	17	16	19	19	19	17	19	18	16	18	18	15	17	16	19	19	19
sp|P42225|STAT1_MOUSE	P42225	Signal transducer and activator of transcription 1 OS	Stat1	2470400000	1828956600	3.14866e+09	2933683200	6924293100	5344014000	2055443800	2484432000	2755419000	3110391200	1486867800	1910259500	2128900000	2572812000	2747450400	3233796800	3510494100	2962434000	1895719600	2268259200	2242615100	1707301500	1379274600	1338117100	1	39	39	35	29	31	32	34	36	34	34	29	31	28	27	35	29	31	32	34	36	34
sp|P42227|STAT3_MOUSE	P42227	Signal transducer and activator of transcription 3 OS	Stat3	326040000	210423960	544090260	2123736000	1265224320	1139359400	257177340	292649760	642270680	541847800	2.64448e+08	309192700	449980000	553088880	588731520	704933120	789506730	700692800	384997420	511090560	4.71038e+08	466464380	430853500	367914250	1	26	26	19	14	18	22	24	23	17	16	20	18	14	14	19	14	18	22	24	23	17
sp|P42228|STAT4_MOUSE	P42228	Signal transducer and activator of transcription 4 OS	Stat4	23091000	20377512	1.06855e+07	24113520	72279189	27419610	13472212	1.15628e+07	7.21607e+06	28587988	11000297	10436798	17987000	18050418	17207976	27650512	22488381	20029900	14889268	11262888	1.58366e+07	1.88087e+07	1.65689e+07	11203867	1	6	6	3	3	2	3	4	4	3	4	1	3	1	2	3	3	2	3	4	4	3
sp|P42230|STA5A_MOUSE	P42230	Signal transducer and activator of transcription 5A OS	Stat5a	397810000	365213160	4.01126e+08	687864480	1669145400	1055545600	315681800	399323520	407051090	962105180	5.11674e+08	708965200	365710000	485746380	4.11719e+08	838520480	784616220	558322000	342730060	414551520	371975450	534341520	569608600	523322500	1	27	9	18	17	15	19	22	22	15	16	16	20	15	18	7	7	4	6	8	7	5
sp|P42232|STA5B_MOUSE	P42232	Signal transducer and activator of transcription 5B OS	Stat5b	103160000	82750464	1.16831e+08	126186384	179929350	143366400	133795740	145476000	202492110	137200842	99812130	142068380	87489000	121459590	1.2367e+08	157363616	112652181	112849950	110575160	125792352	137171680	91005158	107244170	104106760	1	6	6	6	5	6	6	6	6	6	6	6	6	4	6	6	5	6	6	6	6	6
sp|P42567|EPS15_MOUSE	P42567	Epidermal growth factor receptor substrate 15 OS	Eps15	11052000	16908552	82879680	17837328	100991421	86437730	13822404	27574992	19840729	27228182	6.55048e+07	48013295	19323000	30511080	5.22505e+07	19571584	36368190	34204100	18004348	28811376	18341331	29078348	74466700	41865800	1	11	11	3	4	9	3	8	9	4	4	4	4	4	5	3	4	9	3	8	9	4
sp|P42669|PURA_MOUSE	P42669	Transcriptional activator protein Pur-alpha OS	Pura	101840000	97673562	174003360	171559520	172235160	114704910	114738780	99560016	185370110	307455720	172115680	183877700	89411000	148534560	1.21152e+08	115349424	130305807	91291280	100212938	147497760	151847680	171154500	174878660	137087550	1	8	8	6	5	6	6	5	4	6	5	4	5	4	5	6	5	6	6	5	4	6
sp|P42859|HD_MOUSE	P42859	Huntingtin OS	Htt	25540000	25017246	2.87743e+07	36850800	95154669	81954910	62878806	39644640	3.11963e+07	125679268	140437550	103794355	42940000	31195674	44376078	49882544	77330592	39200440	43104156	35231760	23173404	54024470	143848430	50159535	1	3	3	1	1	1	2	2	1	1	1	1	2	2	3	1	1	1	2	2	1	1
sp|P42932|TCPQ_MOUSE	P42932	T-complex protein 1 subunit theta OS	Cct8	1480100000	1462744800	2.01799e+09	3599651200	7929316800	5466368000	1653435600	1789905600	2.02871e+09	9787397000	6608371000	6448957000	1462000000	2074149000	1.94352e+09	4314240000	3892336200	3130769000	1561001200	1922227200	1491326200	5041843800	5556056000	4753851000	1	44	44	34	31	38	37	41	40	36	35	36	44	40	41	34	31	38	37	41	40	36
sp|P43024|CX6A1_MOUSE	P43024	Cytochrome c oxidase subunit 6A1, mitochondrial OS	Cox6a1	13260000	0	43660224	42534640	128982024	69655320	29644160	19907856	96948433	79715562	48914360	16708549	11278000	0	3.00494e+07	42276128	53626752	40093860	15634444	20662128	6.00517e+07	44275736	44546260	66595215	1	2	2	2	0	2	2	2	1	1	1	2	1	1	1	2	0	2	2	2	1	1
sp|P43247|MSH2_MOUSE	P43247	DNA mismatch repair protein Msh2 OS	Msh2	115780000	63610740	151249920	119906768	406342440	329334000	95575948	105267600	82743288	624944960	437604200	283441350	114400000	139139460	1.2939e+08	180598880	182510010	157357200	104823460	118945584	99799246	281183740	344599200	230120700	1	22	22	12	7	15	12	16	17	11	12	9	17	16	13	12	7	15	12	16	17	11
sp|P43274|H14_MOUSE	P43274	Histone H1.4 OS	H1-4	30616000000	35927388000	3.3009e+10	24378880000	23335857000	24445910000	27807688000	32442768000	2.88371e+10	31009612000	23639990000	20620495000	26849000000	41992812000	3.02747e+10	28270256000	15072328800	16526960000	27447316000	32940432000	25372358000	18100696400	18805193000	22796740000	1	15	8	14	15	15	14	11	12	14	15	13	12	13	14	8	8	8	7	5	6	7
sp|P43275|H11_MOUSE	P43275	Histone H1.1 OS	H1-1	5302400000	6217585200	6.85283e+09	4198337600	6638827500	5433618000	5081652400	7582766400	7.10428e+09	6482936400	3.91541e+09	6091544500	5206600000	7849573200	6.53997e+09	5010168000	3309776100	3006450000	5660996200	7419600000	5595836500	3440818400	3.58372e+09	4156222000	1	9	9	9	9	8	9	9	9	8	9	8	9	8	8	9	9	8	9	9	9	8
sp|P43276|H15_MOUSE	P43276	Histone H1.5 OS	H1-5	14837000000	14687892000	21858966000	11198705600	13798247400	16272820000	14648002000	19792512000	1.58745e+10	18009602600	9324535000	15295137000	14280000000	19955718000	17985660000	14294344000	8321672700	8791672000	14065706000	19113408000	1.4643e+10	9120318800	9000167000	10669072000	1	16	16	16	16	16	13	14	15	15	16	15	15	13	15	16	16	16	13	14	15	15
sp|P43277|H13_MOUSE;sp|Q07133|H1T_MOUSE	P43277	Histone H1.3 OS	H1-3	4036800000	4808845800	5423040600	4064459200	4442558400	4116151000	3738096000	5063342400	4.19856e+09	3995491000	3346717000	4596060000	4274400000	8628906600	3.53407e+09	5888424000	2636096400	1895046000	2864448400	3668846400	2272211700	1894487000	3482149000	2906072500	2	3	3	3	3	3	2	1	3	3	3	3	3	3	3	3	3	3	2	1	3	3
sp|P43346|DCK_MOUSE	P43346	Deoxycytidine kinase OS	Dck	11887000	0	1.36607e+07	4.25723e+06	93101292	64475580	34094856	14697936	2.7268e+07	116121020	43026830	45747035	17506000	0	19782852	18234512	35221230	28603850	27319048	21172752	17854577	60272788	42192920	38334035	1	2	2	1	0	2	1	2	2	1	2	1	2	2	1	1	0	2	1	2	2	1
sp|P43404|ZAP70_MOUSE	P43404	Tyrosine-protein kinase ZAP-70 OS	Zap70	562490000	557871840	713449500	944938400	2221438500	1504142000	541036460	693917280	1179693570	2792600200	1738942700	2230783500	561640000	852786000	670086060	1159143840	1116517770	863303100	554351900	796599360	685320280	1518663780	1591827600	1488830450	1	32	31	24	23	25	23	28	26	24	22	25	28	24	27	24	22	24	22	28	26	24
sp|P45376|ALDR_MOUSE	P45376	Aldo-keto reductase family 1 member B1 OS	Akr1b1	2536800000	2871878400	3.66693e+09	1623284160	4385688300	3146751000	3070593400	3838881600	4476791500	5248172200	2785761000	3813635500	2686800000	3979186200	3.03283e+09	2187936000	2376915300	1875789000	2951080200	3892276800	3207562100	2990253000	2751276000	2674681000	1	19	19	17	18	18	15	17	18	19	19	19	18	16	18	17	18	18	15	17	18	19
sp|P45700|MA1A1_MOUSE	P45700	Mannosyl-oligosaccharide 1,2-alpha-mannosidase IA OS	Man1a1	953620	0	3.88086e+06	3.77359e+06	0	10488384	0	0	2187947	8.74651e+06	5657212	0	1495200	0	5.28839e+06	4.31013e+06	0	4567708	0	0	2.35134e+06	3058149	5017672	0	1	2	2	1	0	1	1	0	2	0	0	1	2	1	0	1	0	1	1	0	2	0
sp|P45878|FKBP2_MOUSE	P45878	Peptidyl-prolyl cis-trans isomerase FKBP2 OS	Fkbp2	31193000	18544482	81328434	25904272	53081946	75098370	0	0	0	28520092	0	0	30117000	28651770	6.13573e+07	30211664	36130833	42238330	0	0	0	21413644	0	0	1	4	4	4	3	4	3	3	4	0	0	0	2	1	1	4	3	4	3	3	4	0
sp|P45952|ACADM_MOUSE	P45952	Medium-chain specific acyl-CoA dehydrogenase, mitochondrial OS	Acadm	121060000	136826820	185476260	73717008	229567230	204530300	136992260	114558624	164187750	243407160	135561580	142119565	110730000	171161640	146647020	131370320	117190638	109954850	123463040	145424160	1.16353e+08	149620152	1.25787e+08	122369215	1	11	11	10	9	9	5	10	9	10	9	9	8	8	9	10	9	9	5	10	9	10
sp|P46061|RAGP1_MOUSE	P46061	Ran GTPase-activating protein 1 OS	Rangap1	218520000	196771500	5.014e+08	635477280	967158090	777157500	165516620	335275200	144326230	1272182440	9.19224e+08	972656200	240850000	387616860	319413780	685228000	551289510	442491800	214665660	254534400	2.12362e+08	670642740	863002800	635311750	1	34	34	16	14	16	24	25	26	15	18	11	26	27	28	16	14	16	24	25	26	15
sp|P46062|SIPA1_MOUSE	P46062	Signal-induced proliferation-associated protein 1 OS	Sipa1	36437000	25223544	73855248	25546464	75935124	78961560	33034100	24250752	44075697	102551250	2.97804e+07	31171665	40585000	39651264	5.3597e+07	41108544	35778780	37198760	32521028	29529360	3.2747e+07	45156498	36077580	29870860	1	5	5	3	3	5	3	4	5	3	3	5	5	3	3	3	3	5	3	4	5	3
sp|P46414|CDN1B_MOUSE	P46414	Cyclin-dependent kinase inhibitor 1B OS	Cdkn1b	65105000	51221034	5.79512e+07	9.03114e+06	15127128	18102890	53711716	42252192	20503595	9930733	0	0	59953000	59525514	5.55123e+07	18280736	1.53887e+07	20400630	46122526	29293488	2.8968e+07	1.00296e+07	0	0	1	4	4	4	3	2	1	1	1	4	3	2	1	0	0	4	3	2	1	1	1	4
sp|P46460|NSF_MOUSE	P46460	Vesicle-fusing ATPase OS	Nsf	237480000	307620540	4.20224e+08	273954240	535009050	407724400	220895820	265343040	388583790	472443000	2.40893e+08	436802200	239280000	376855200	322477800	384309760	265425660	244144700	239545580	285651360	2.64339e+08	283861860	327440300	275922450	1	19	19	15	16	17	14	18	16	15	16	15	14	11	16	15	16	17	14	18	16	15
sp|P46467|VPS4B_MOUSE;sp|Q8BPY9|FIGL1_MOUSE	P46467	Vacuolar protein sorting-associated protein 4B OS	Vps4b	81943000	68649930	160263360	136499472	247042440	150335600	64694918	72134064	78574081	261154420	184367260	156186615	77950000	90633150	1.15214e+08	138642896	107444664	105251950	79826470	83487024	72608287	128383792	148247880	130288770	2	8	6	5	5	8	6	7	5	5	4	4	6	7	5	5	5	6	4	6	4	4
sp|P46471|PRS7_MOUSE	P46471	26S proteasome regulatory subunit 7 OS	Psmc2	337070000	350325540	4.91549e+08	735304000	1510179930	1202815800	236573020	382799520	401669890	2115337600	1234709300	1413923850	352670000	488663460	4.63574e+08	964335360	713823300	616983800	327907980	435365280	342024180	918067080	1120365400	915999700	1	31	31	20	20	21	23	27	27	18	21	21	28	25	28	20	20	21	23	27	27	18
sp|P46638|RB11B_MOUSE;sp|P62492|RB11A_MOUSE;sp|Q9WTL2|RAB25_MOUSE	P46638	Ras-related protein Rab-11B OS	Rab11b	510610000	592968780	9.45958e+08	482903840	1148059170	938248200	498728380	506113920	8.72733e+08	1401769500	861080000	841622600	537460000	725209740	7.51839e+08	680143360	580951170	562907000	469959700	597352320	614618650	737388280	787909100	720067050	3	13	13	12	12	13	10	11	10	11	9	10	12	11	11	12	12	13	10	11	10	11
sp|P46664|PURA2_MOUSE	P46664	Adenylosuccinate synthetase isozyme 2 OS	Adss2	121180000	109096164	292565820	443031360	1518415740	928619700	119014380	102950352	200535310	2140044200	1369305300	1253026450	173700000	190779660	2.66762e+08	534623360	648685530	473892500	170962920	178886880	207787700	984246820	1158821400	912381450	1	20	18	11	10	15	15	18	18	12	10	11	19	18	18	11	10	14	15	17	17	12
sp|P46718|PDCD2_MOUSE	P46718	Programmed cell death protein 2 OS	Pdcd2	2810500	0	3.91549e+06	3.74363e+06	63755046	40581180	0	3.38567e+06	0	36558224	1.61555e+07	30333290	4862800	0	6.10551e+06	6.80845e+06	25918110	10782348	0	6110640	0	23782460	21318000	25829010	1	4	4	1	0	2	2	4	3	0	1	0	3	2	3	1	0	2	2	4	3	0
sp|P46737|BRCC3_MOUSE;sp|Q7M757|BRC3L_MOUSE	P46737	Lys-63-specific deubiquitinase BRCC36 OS	Brcc3	26504000	38132280	1.61981e+07	81126544	55426842	58516390	32426354	31273776	69541003	62043742	72211590	63577065	31029000	42694488	3.35283e+07	42067264	47073150	39280350	33714124	47428416	44283607	38755414	70825920	43591970	2	6	6	3	4	1	5	2	4	3	2	4	3	4	4	3	4	1	5	2	4	3
sp|P46978|STT3A_MOUSE	P46978	Dolichyl-diphosphooligosaccharide--protein glycosyltransferase subunit STT3A OS	Stt3a	168440000	134855820	343692360	215814720	415072080	405431900	73114796	105394608	2.4043e+08	632866160	2.57195e+08	277934550	188790000	202093200	2.48557e+08	225196480	240797880	246817100	92560632	112062528	199948270	295064700	219115600	225319900	1	16	16	10	7	10	9	11	11	7	8	9	12	11	10	10	7	10	9	11	11	7
sp|P47226|TES_MOUSE;tr|A2ALC6|A2ALC6_MOUSE;tr|B1AXB9|B1AXB9_MOUSE	P47226	Testin OS	Tes	274580000	269567100	4.07432e+08	468197760	1235594520	806815900	350996220	523752480	5.0823e+08	1172167860	403892500	766592450	246020000	387761400	305866140	545426080	551926710	383292900	359883360	533213280	376182570	523119820	4.50646e+08	399190050	3	18	18	12	11	13	13	15	14	11	14	13	13	8	12	12	11	13	13	15	14	11
sp|P47738|ALDH2_MOUSE;sp|Q9JHW9|AL1A3_MOUSE;sp|Q62148|AL1A2_MOUSE	P47738	Aldehyde dehydrogenase, mitochondrial OS	Aldh2	327640000	475838820	2.14069e+09	194140800	512022060	1548420000	105749840	156816000	168737310	170650938	83470420	95613580	309750000	614781180	1.59247e+09	257330720	313789140	849718400	127840440	206634240	178582460	177761158	1.21358e+08	150208560	3	22	21	17	19	21	15	14	22	11	12	10	8	8	7	16	18	20	14	13	21	11
sp|P47740|AL3A2_MOUSE;sp|P47739|AL3A1_MOUSE	P47740	Aldehyde dehydrogenase family 3 member A2 OS	Aldh3a2	78519000	59909202	9.72916e+07	37706800	102691152	111256990	66311502	66137472	1.06648e+08	67716830	5.75732e+07	29581400	67750000	70708968	78855234	70801472	52169157	54216970	48094392	70206912	6.10766e+07	50254356	78143010	59695830	2	10	10	7	5	6	6	7	7	6	5	6	7	5	5	7	5	6	6	7	7	6
sp|P47741|TNR4_MOUSE	P47741	Tumor necrosis factor receptor superfamily member 4 OS	Tnfrsf4	0	0	0	57357136	211518540	149602000	0	0	0	151372246	83161100	110340740	0	0	0	90003264	98081010	80173310	0	0	0	83132994	89995400	78305990	1	4	4	0	0	0	3	4	4	0	0	0	4	3	4	0	0	0	3	4	4	0
sp|P47753|CAZA1_MOUSE	P47753	F-actin-capping protein subunit alpha-1 OS	Capza1	1165000000	1190444580	1.81409e+09	1333613760	2496868200	1865833000	1294285200	1580212800	1.76259e+09	2426904800	1.76498e+09	2048106000	1210100000	1638163800	1.489e+09	1669576640	1220970780	1034664200	1324112600	1691150400	1322429900	1473135740	1620105300	1408664150	1	16	13	14	14	13	12	14	15	14	15	13	15	14	14	12	12	11	10	12	12	12
sp|P47754|CAZA2_MOUSE	P47754	F-actin-capping protein subunit alpha-2 OS	Capza2	466190000	514036800	8.67351e+08	679475680	1107549180	833657800	412198380	510364800	562946900	1109232040	705813900	822066400	447460000	701242380	714686100	787177600	564670710	499358900	413623580	541222560	4.75612e+08	627321320	689637300	614643600	1	11	11	11	11	11	10	11	10	9	10	11	10	8	9	11	11	11	10	11	10	9
sp|P47757|CAPZB_MOUSE	P47757	F-actin-capping protein subunit beta OS	Capzb	1052000000	1082775420	2.007e+09	1009172640	3012203700	2025391000	1035916800	1346544000	2396468500	2779586800	1660755800	2018277500	1006100000	1425690000	1.5757e+09	1079792640	1396583100	1138193500	1013612420	1408363200	1387860400	1578921480	1218783500	1289632550	1	17	17	16	14	16	13	17	16	16	14	16	15	14	17	16	14	16	13	17	16	16
sp|P47758|SRPRB_MOUSE	P47758	Signal recognition particle receptor subunit beta OS	Srprb	108110000	72354096	173165220	174606880	307783530	290872400	86195078	89167392	45712071	397927140	205024820	263426250	100660000	111872646	1.2664e+08	173579680	161020440	142095700	62084766	85985712	6.11317e+07	187174184	182365040	185730950	1	9	9	8	7	7	6	6	8	5	6	4	8	6	6	8	7	7	6	6	8	5
sp|P47774|CCR7_MOUSE	P47774	C-C chemokine receptor type 7 OS	Ccr7	11030000	14300262	1.21908e+06	98695088	66741921	50803110	43799450	25430112	2.72717e+07	91970790	1.2423e+08	74640085	12120000	26191962	1.23907e+07	52173200	38418381	42957520	30302806	28492560	21654438	112748852	88085140	66923505	1	3	3	2	1	1	3	2	2	3	2	2	2	3	2	2	1	1	3	2	2	3
sp|P47791|GSHR_MOUSE	P47791	Glutathione reductase, mitochondrial OS	Gsr	529800000	507650760	8.49682e+08	273988480	687952980	481084400	548366060	688512960	771798610	842495060	308546700	532112200	430010000	745313940	646700580	444315360	424646010	343036600	459260520	586232640	4.53745e+08	482834860	580330300	538254400	1	18	18	15	15	15	10	12	12	15	16	16	14	9	12	15	15	15	10	12	12	15
sp|P47802|MTX1_MOUSE	P47802	Metaxin-1 OS	Mtx1	15060000	6.15175e+06	3.49394e+06	1.61971e+07	103775985	84802850	14486140	0	0	124608020	4835424	32317150	7723400	18192330	11224893	24045040	48454281	33669620	8.53837e+06	0	0	84419246	16987102	25041820	1	6	6	3	1	1	2	6	6	3	0	0	6	1	3	3	1	1	2	6	6	3
sp|P47809|MP2K4_MOUSE	P47809	Dual specificity mitogen-activated protein kinase kinase 4 OS	Map2k4	1969400	22219740	1.47842e+07	28972176	98128800	30403790	12582480	12591288	16830926	59069520	3.04555e+07	35765960	3711400	31610898	1.44215e+07	29656976	45555021	18233890	14431168	15279840	1.42003e+07	26420974	2.96174e+07	24240510	1	5	5	1	2	2	3	5	3	2	1	1	3	3	2	1	2	2	3	5	3	2
sp|P47811|MK14_MOUSE	P47811	Mitogen-activated protein kinase 14 OS	Mapk14	100750000	66975894	1.95067e+08	87149360	339914340	175291100	85991478	41180400	103789895	270867320	1.10009e+08	116904775	82425000	100444788	1.25875e+08	114195536	112757319	90959850	78326956	80235360	93982658	144250710	158116860	128712625	1	14	14	10	8	12	8	13	10	9	6	7	11	5	7	10	8	12	8	13	10	9
sp|P47856|GFPT1_MOUSE;sp|Q9Z2Z9|GFPT2_MOUSE	P47856	Glutamine--fructose-6-phosphate aminotransferase [isomerizing] 1 OS	Gfpt1	35225000	40727430	1.08341e+08	224032320	337078800	244852100	21211048	36113040	2.97238e+07	259796500	2.38385e+08	205234200	58034000	72112320	9.70305e+07	220933600	159857550	126787040	20135022	49180608	21458758	192541740	178103530	136701015	2	17	17	7	7	10	12	15	13	3	6	5	11	13	11	7	7	10	12	15	13	3
sp|P47857|PFKAM_MOUSE	P47857	ATP-dependent 6-phosphofructokinase, muscle type OS	Pfkm	9962400	8.54074e+06	9318468	4.99116e+06	0	0	9.42648e+06	13786848	20123242	24533088	0	7258386	7947100	1.18112e+07	7.12914e+06	6.30889e+06	0	0	9456711	11102832	1.48521e+07	9.38926e+06	0	18941980	1	2	2	1	1	1	1	0	0	1	1	1	2	0	1	1	1	1	1	0	0	1
sp|P47877|IBP2_MOUSE	P47877	Insulin-like growth factor-binding protein 2 OS	Igfbp2	0	20819016	1.20237e+07	30742384	100147131	28906460	24173428	97573248	2.96834e+07	37901056	23065240	42172910	0	31673970	2.60579e+07	42538064	37602765	28732230	16384710	83625696	24101661	36015056	23635810	24685290	1	4	4	0	1	1	1	3	2	3	4	1	2	1	3	0	1	1	1	3	2	3
sp|P47911|RL6_MOUSE	P47911	60S ribosomal protein L6 OS	Rpl6	2334800000	2033546400	3.55646e+09	6089755200	12210822900	8841845000	2906186400	3336811200	3135038200	16031188600	10470064000	10400086000	2288700000	3111683400	2886087000	8217600000	6399718200	4989135000	2488806400	3022142400	2486848200	8341778000	10330661000	7925556000	1	24	24	20	19	22	22	21	21	20	22	18	22	22	22	20	19	22	22	21	21	20
sp|P47915|RL29_MOUSE;tr|W4VSN7|W4VSN7_MOUSE	P47915	60S ribosomal protein L29 OS	Rpl29	579810000	717260040	8.87865e+08	1632991200	3333671100	2017793000	645432360	765832320	1.05032e+09	3566614600	2637371000	3516409500	604790000	1006458300	7.77299e+08	2061590400	1844056800	1294149000	665181560	845614080	710563000	2302051600	2309032000	2074757500	2	8	8	8	7	8	8	8	8	8	7	8	8	8	8	8	7	8	8	8	8	8
sp|P47941|CRKL_MOUSE	P47941	Crk-like protein OS	Crkl	56250000	53021214	9.95999e+07	58505888	142581465	106085110	61510614	74520000	81094684	160902204	95318630	117178350	59056000	77388030	76078380	73208544	70792920	56884130	57834616	82318032	71017164	83670504	96202700	78920210	1	8	8	6	7	7	6	7	7	6	6	6	7	6	7	6	7	7	6	7	7	6
sp|P47955|RLA1_MOUSE	P47955	60S acidic ribosomal protein P1 OS	Rplp1	636260000	137720340	7.78028e+08	958583040	2267476200	1404058000	646460540	474037920	1.94628e+09	3042118000	3229886000	2504358500	426350000	296701200	646192200	1545696320	1202778720	913030700	504286660	536038560	705805530	1784005120	3.62719e+09	2216487000	1	5	5	4	4	4	4	4	3	4	3	4	5	5	5	4	4	4	4	4	3	4
sp|P47962|RL5_MOUSE	P47962	60S ribosomal protein L5 OS	Rpl5	992240000	1058335020	1.52954e+09	2509963200	7516729800	4837699000	1274128800	1448409600	1368903900	8722372800	5081835000	5755488500	1054900000	1394154000	1460974200	2657537600	3540601800	2779165000	1254888600	1588377600	1154157330	4602028600	4324210000	3860937500	1	19	19	15	14	15	16	19	19	15	14	16	18	18	19	15	14	15	16	19	19	15
sp|P47963|RL13_MOUSE	P47963	60S ribosomal protein L13 OS	Rpl13	1666900000	1635010200	2462208000	4340262400	9351865800	6392931000	1815195800	2192184000	2822561700	11409357000	7.0479e+09	7395173500	1714400000	2352717000	2.03668e+09	5920609600	4775336100	3677432000	1807560800	2334355200	1634784100	6314705200	6644528000	5618877500	1	15	15	13	13	14	12	14	14	13	14	13	14	13	14	13	13	14	12	14	14	13
sp|P47964|RL36_MOUSE	P47964	60S ribosomal protein L36 OS	Rpl36	151150000	133423560	2.29018e+08	380200960	1265065020	495468200	164468080	293505120	362289290	1633313720	794827000	934320400	218300000	263220480	278743380	400625120	570564810	416095300	235392140	265770720	2.23259e+08	797344220	635464500	569812600	1	2	2	2	2	2	2	2	2	2	2	2	2	2	2	2	2	2	2	2	2	2
sp|P47968|RPIA_MOUSE	P47968	Ribose-5-phosphate isomerase OS	Rpia	33350000	21454992	75443592	46542432	118047672	79484250	25924388	33966864	44837626	136163542	6.12955e+07	105691730	38329000	46790226	5.4971e+07	66821072	50029758	40160670	28023504	30821472	36368351	65085860	83775560	58319130	1	6	6	3	2	4	4	5	4	3	4	3	4	3	5	3	2	4	4	5	4	3
sp|P48024|EIF1_MOUSE	P48024	Eukaryotic translation initiation factor 1 OS	Eif1	202700000	84160386	1.99395e+08	1788012800	1876076100	1734964000	182456140	210794400	5.35234e+08	2562319600	1346148100	1556659400	277100000	387695700	353502720	796011520	857687130	690763000	266665100	348896160	354144110	1209435220	1089328900	1035490200	1	11	6	9	4	7	10	8	10	9	8	10	11	11	11	4	0	2	6	4	5	4
sp|P48025|KSYK_MOUSE	P48025	Tyrosine-protein kinase SYK OS	Syk	12859000	66346488	4.2469e+08	5.93157e+06	19313532	232315400	0	1.14368e+06	0	0	0	0	2796200	78511500	341274120	3.5649e+06	3170070	190801500	0	950772	0	0	0	0	1	17	17	3	8	16	2	2	14	0	1	0	0	0	0	3	8	16	2	2	14	0
sp|P48036|ANXA5_MOUSE	P48036	Annexin A5 OS	Anxa5	1410600000	1745911800	2.01291e+09	927099360	2251546200	1613527000	1546240200	1788480000	2161652500	1700681640	1.03079e+09	1593600850	1418200000	2088208800	1.81492e+09	1405894400	1053657990	948819900	1512035400	1792497600	1473348100	946074180	1099507200	1123757850	1	23	23	21	21	21	18	20	21	20	21	20	19	18	21	21	21	21	18	20	21	20
sp|P48193|41_MOUSE	P48193	Protein 4.1 OS	Epb41	43335000	68455458	1.18295e+08	17435008	334020240	215639100	36118640	70666992	23995260	208591600	82297930	199868600	31462000	93082446	86044002	18176304	161657640	148147900	17235758	65682576	20087775	120464478	1.19212e+08	182165650	1	14	12	5	8	8	4	12	11	5	6	3	10	5	10	5	7	7	4	10	9	5
sp|P48377|RFX1_MOUSE;sp|P48379|RFX2_MOUSE;sp|P48381|RFX3_MOUSE	P48377	MHC class II regulatory factor RFX1 OS	Rfx1	9613900	8.76806e+06	1.5081e+07	21672208	8.34302e+06	4613951	20313172	29389392	12831716	4.41739e+06	0	0	12961000	17372394	1.30571e+07	1.28724e+07	1.10906e+07	6756325	15243532	22726656	1.37355e+07	5.66102e+06	0	0	3	7	7	3	2	2	2	1	1	4	4	2	1	0	0	3	2	2	2	1	1	4
sp|P48428|TBCA_MOUSE	P48428	Tubulin-specific chaperone A OS	Tbca	82589000	69270138	153654420	98876560	182430360	127419770	106146860	164371680	2.25301e+08	364299760	199749660	211605850	56892000	69033618	1.12187e+08	129935664	187894350	128173020	67834430	105598080	184856450	211778940	210755600	136678070	1	6	6	5	3	5	3	3	5	6	6	5	5	3	4	5	3	5	3	3	5	6
sp|P48453|PP2BB_MOUSE;sp|P48455|PP2BC_MOUSE	P48453	Serine/threonine-protein phosphatase 2B catalytic subunit beta isoform OS	Ppp3cb	70394000	46131912	1.31342e+08	53422960	86917266	82003380	63130252	90462096	93516695	120451276	43089530	68321385	64222000	78378786	9.68079e+07	62578736	54995139	52223150	60386742	74076768	86775519	61212016	5.78721e+07	51042035	2	9	3	7	5	8	5	6	6	8	7	6	6	4	4	2	2	3	1	1	1	2
sp|P48678|LMNA_MOUSE	P48678	Prelamin-A/C OS	Lmna	142990000	250369560	5.17709e+08	145977104	191462670	172225700	79551610	92674368	350793090	37829388	5786165	21261190	174790000	331233120	4.91329e+08	71556464	82275264	139632900	57022252	71263152	309039870	6.73623e+06	5119664	3.68091e+06	1	25	25	15	15	19	9	11	12	10	9	13	3	1	2	15	15	19	9	11	12	10
sp|P48722|HS74L_MOUSE	P48722	Heat shock 70 kDa protein 4L OS	Hspa4l	9431800	1.16557e+07	6.05838e+07	36749792	53241246	53035350	0	3.98118e+06	0	101734612	6.51725e+07	70970650	11735000	21992418	5.25844e+07	38776800	28200879	32558740	0	9739440	0	59769226	48617580	44269730	1	11	11	2	4	6	5	6	5	0	1	0	7	5	7	2	4	6	5	6	5	0
sp|P48758|CBR1_MOUSE;tr|A0A1B0GRG8|A0A1B0GRG8_MOUSE;sp|Q8K354|CBR3_MOUSE	P48758	Carbonyl reductase [NADPH] 1 OS	Cbr1	466990000	650075220	690064020	299805440	720083790	355822200	809238740	1029451680	1250762100	903639180	4.66404e+08	627563400	469410000	828871200	608118660	476244160	418194360	306723400	711816140	979387200	8.53727e+08	521667600	5.29878e+08	570624500	3	21	21	17	19	17	18	18	15	20	20	21	19	16	19	17	19	17	18	18	15	20
sp|P48771|CX7A2_MOUSE	P48771	Cytochrome c oxidase subunit 7A2, mitochondrial OS	Cox7a2	99300000	97330608	153517020	58952720	292427010	176561800	94922392	100301328	20424100	229111280	92515940	133929965	106660000	140992200	137200770	77664880	104918166	108867550	99746694	111518208	6.11953e+06	136327624	90256650	101558100	1	2	2	1	1	2	1	2	1	1	1	2	1	1	1	1	1	2	1	2	1	1
sp|P48962|ADT1_MOUSE	P48962	ADP/ATP translocase 1 OS	Slc25a4	3445800000	2696196600	4779596400	4845987200	10821249000	8320596000	3237341800	3553632000	4807857600	12577356800	7.48805e+09	7800947000	3753900000	4048171200	4.2436e+09	6734494400	5084537400	4298503000	3333950000	3715372800	2977760400	6448988400	6683402000	5487738000	1	23	11	21	19	19	18	19	20	18	18	18	21	18	21	10	10	9	8	8	9	8
sp|P49138|MAPK2_MOUSE	P49138	MAP kinase-activated protein kinase 2 OS	Mapkapk2	29184000	25269534	34628922	59969648	83736045	51891720	16609688	18250272	7.3276e+06	75398508	48914360	67214730	19351000	49100238	20670456	55658832	40648581	24083040	26016008	30247344	16939773	32471262	5.55355e+07	38860005	1	3	2	3	1	3	3	3	3	1	1	1	3	2	3	2	0	2	2	2	2	0
sp|P49290|PERE_MOUSE	P49290	Eosinophil peroxidase OS	Epx	42051000	39497526	2.27686e+08	1.59183e+07	90343809	213490700	0	0	0	0	0	0	48896000	81875340	167078400	34760448	40538664	110205060	0	0	0	0	0	0	1	13	13	7	7	11	4	8	9	0	0	0	0	0	0	7	7	11	4	8	9	0
sp|P49312|ROA1_MOUSE;tr|V9GXF8|V9GXF8_MOUSE	P49312	Heterogeneous nuclear ribonucleoprotein A1 OS	Hnrnpa1	2052600000	1724362200	3.69427e+09	4971305600	9865767600	7318577000	1887677400	2646561600	2757008900	13921886200	9617971000	9120461000	1943700000	2386224000	3.1128e+09	5381672000	5269325400	4132526000	1780278400	2555971200	2327858200	7735240400	7.88034e+09	6169204500	2	27	26	20	19	21	22	25	24	17	20	21	26	22	24	19	18	20	21	24	23	16
sp|P49442|INPP_MOUSE	P49442	Inositol polyphosphate 1-phosphatase OS	Inpp1	92277000	74731122	77635122	82441360	180837360	99144730	82282904	87408720	104632542	90958008	25794780	118750965	73113000	92263824	1.01848e+08	100835088	70272009	53546250	76264488	102728736	88245565	57841734	5.70445e+07	60811310	1	9	9	7	6	4	6	7	5	6	5	8	5	2	6	7	6	4	6	7	5	6
sp|P49710|HCLS1_MOUSE	P49710	Hematopoietic lineage cell-specific protein OS	Hcls1	1091900000	1303067520	1.64372e+09	878581280	2270980800	1630295000	1089565400	1181161440	1132779290	2551380800	1441389400	1663018300	1113400000	1557484200	1350889320	1164588000	1201137930	969321400	1024006200	1264196160	9.52949e+08	1339456060	1322990900	1221344700	1	23	23	21	22	22	17	22	22	20	20	19	21	19	19	21	22	22	17	22	22	20
sp|P49717|MCM4_MOUSE	P49717	DNA replication licensing factor MCM4 OS	Mcm4	326100000	176509620	569000880	898115200	2518373700	1699594000	120856960	140680800	192243370	3090588200	1.75591e+09	1888020500	376070000	360706140	5.24552e+08	1034921120	1163351970	867783300	191984620	238023360	2.31135e+08	1492806720	1513661600	1219103150	1	34	34	23	14	24	29	32	33	14	14	15	32	29	31	23	14	24	29	32	33	14
sp|P49718|MCM5_MOUSE	P49718	DNA replication licensing factor MCM5 OS	Mcm5	519390000	329209560	647470020	1415070720	3002486400	2141064000	203019740	216911520	2.22464e+08	4237276200	2745842000	2479472000	505360000	436418820	579031080	1512688960	1469192040	1322838000	204536560	255700800	166756050	2367684400	2552099000	1698088850	1	41	41	27	19	21	35	36	33	14	17	9	38	35	36	27	19	21	35	36	33	14
sp|P49722|PSA2_MOUSE	P49722	Proteasome subunit alpha type-2 OS	Psma2	716140000	829081440	1267350120	728644320	2530002600	1596366000	708548360	1104101280	1297847600	2344109400	1745735200	1476387200	728120000	984856140	1151782980	823403520	1252066140	880568900	633613380	1017243360	1313135100	1395621140	1168957900	1069519400	1	12	12	9	9	10	10	11	10	9	9	11	10	10	10	9	9	10	10	11	10	9
sp|P49935|CATH_MOUSE	P49935	Pro-cathepsin H OS	Ctsh	6734300	6.07896e+06	4.75445e+07	0	0	0	0	0	0	0	0	0	10468000	1.27429e+07	3.0948e+07	0	0	0	0	0	0	0	0	0	1	3	3	1	1	3	0	0	0	0	0	0	0	0	0	1	1	3	0	0	0	0
sp|P49962|SRP09_MOUSE	P49962	Signal recognition particle 9 kDa protein OS	Srp9	44919000	47675862	1.02456e+08	60979728	198822330	102170830	49525700	59168880	6.70265e+07	242935660	1.17228e+08	132082010	47322000	67667058	79562844	74727088	92382849	69750950	51462954	61738848	50867016	130175492	1.16929e+08	98497590	1	4	4	3	3	4	3	4	3	3	3	3	4	3	3	3	3	4	3	4	3	3
sp|P50096|IMDH1_MOUSE	P50096	Inosine-5-monophosphate dehydrogenase 1 OS	Impdh1	30678000	57727962	44094408	127345408	323092260	149287600	57946596	67493088	88263910	342742780	279725600	313040400	55174000	86387616	4.9082e+07	153170928	123784065	83989340	66076344	94987728	101313320	157228276	2.43151e+08	166621295	1	13	13	4	7	5	10	12	9	7	8	6	10	10	11	4	7	5	10	12	9	7
sp|P50171|DHB8_MOUSE	P50171	Estradiol 17-beta-dehydrogenase 8 OS	Hsd17b8	36365000	30243024	5.10812e+07	24464480	76792158	60696230	33420940	33797088	3.07609e+07	59129872	18426485	38559955	32691000	43246368	40710246	43739888	32285331	25842370	34587568	35800704	25706237	29265062	37774660	26114940	1	5	5	4	4	4	3	5	5	4	4	3	4	2	4	4	4	4	3	5	5	4
sp|P50172|DHI1_MOUSE	P50172	Corticosteroid 11-beta-dehydrogenase isozyme 1 OS	Hsd11b1	18852000	16003206	40671774	9794352	1.58719e+07	5188255	67722450	60251040	92627574	43121504	11587796	40136100	23827000	36958878	3.05852e+07	1.40423e+07	8.1963e+06	19294990	54140294	46684512	48639933	30176000	2.9981e+07	35885980	1	6	6	3	2	5	3	3	1	6	6	6	3	1	3	3	2	5	3	3	1	6
sp|P50247|SAHH_MOUSE	P50247	Adenosylhomocysteinase OS	Ahcy	4855400000	4027278600	6.10276e+09	3593488000	6817721400	5355280000	5421460800	4638254400	5226245900	8197121800	5028331000	2952668500	3214500000	5359674600	4.25679e+09	4771686400	4369121100	3374822000	3790726600	4547404800	3.85453e+09	5742681400	6215033000	4830099000	1	29	29	24	16	24	21	25	25	25	25	25	25	21	21	24	16	24	21	25	25	25
sp|P50295|ARY2_MOUSE	P50295	Arylamine N-acetyltransferase 2 OS	Nat2	8688100	1.2185e+07	8.24991e+06	7.29175e+06	28325133	7187053	11797602	15063408	18049034	19935020	0	8660502	11865000	14114988	9.3737e+06	1.18698e+07	1.09522e+07	7602847	8.78066e+06	1.21259e+07	9.65485e+06	8.7252e+06	0	8.34933e+06	1	2	2	2	1	1	2	2	2	2	2	2	2	1	1	2	1	1	2	2	2	2
sp|P50396|GDIA_MOUSE	P50396	Rab GDP dissociation inhibitor alpha OS	Gdi1	141790000	149809140	2.44902e+08	124457264	254975580	150165300	189918080	209822400	398416710	246273880	1.28516e+08	197732950	168030000	215101800	1.87606e+08	151185008	156528180	118171170	171848580	221875200	192634730	170343520	157170090	173259460	1	17	17	8	11	13	10	13	9	14	12	16	10	7	10	8	11	13	10	13	9	14
sp|P50431|GLYC_MOUSE	P50431	Serine hydroxymethyltransferase, cytosolic OS	Shmt1	24803000	62221842	1.00573e+08	230948800	612604080	374555200	35137288	39680928	5.82503e+07	808452760	5.21601e+08	519139450	47906000	93919464	1.02429e+08	222594240	304549740	196932300	68179532	67451616	74859830	456185680	415805500	339709550	1	17	17	5	8	7	13	14	12	5	6	5	14	14	13	5	8	7	13	14	12	5
sp|P50516|VATA_MOUSE	P50516	V-type proton ATPase catalytic subunit A OS	Atp6v1a	352890000	324847080	572903040	391551520	684097920	699304200	263051200	373973760	4.60362e+08	795948580	349991400	555922050	276350000	383596020	4.65676e+08	600449760	435876660	412466600	248056060	273274560	347417610	500827300	4.90878e+08	427641850	1	18	18	15	12	13	12	15	17	12	15	13	15	12	14	15	12	13	12	15	17	12
sp|P50518|VATE1_MOUSE;sp|Q9D593|VATE2_MOUSE	P50518	V-type proton ATPase subunit E 1 OS	Atp6v1e1	16296000	0	3.2223e+07	47004672	104091399	67973280	0	15931728	5.75629e+07	71617078	21278290	69687495	19051000	0	3.30062e+07	59824128	53649054	41745770	0	8.80191e+06	3.27727e+07	32499552	46122120	47141385	2	6	6	2	0	2	2	5	3	0	2	4	3	1	4	2	0	2	2	5	3	0
sp|P50543|S10AB_MOUSE	P50543	Protein S100-A11 OS	S100a11	1124900000	862667280	1368490260	763021280	1225303740	1942992000	238924600	295539840	1128767850	428876400	341276100	262985000	1002000000	991491840	1360795860	1104804960	690310620	951295800	255395840	345215520	8.89586e+08	285993040	322675100	313128650	1	6	6	6	6	6	6	5	6	5	4	4	4	4	2	6	6	6	6	5	6	5
sp|P50544|ACADV_MOUSE	P50544	Very long-chain specific acyl-CoA dehydrogenase, mitochondrial OS	Acadvl	276300000	359733780	4.15759e+08	366830240	643826880	489533900	348909320	427680000	318041150	718019060	4.90209e+08	606771700	269410000	465537060	357803340	472546240	375374520	313194800	306061700	392882400	305933450	408865940	420466200	419434600	1	21	21	20	17	18	13	18	18	18	18	16	19	17	18	20	17	18	13	18	18	18
sp|P50580|PA2G4_MOUSE	P50580	Proliferation-associated protein 2G4 OS	Pa2g4	659770000	644858640	1.06945e+09	2506710400	6010548300	3464033000	569377580	714005280	1129562800	6498024400	4311670000	4593589000	778490000	890274420	1.06179e+09	2886432000	2674806300	2006134000	687811700	889367040	823335830	3464016200	3.82177e+09	3037388500	1	29	29	19	19	20	28	29	25	17	19	24	27	27	27	19	19	20	28	29	25	17
sp|P50637|TSPO_MOUSE	P50637	Translocator protein OS	Tspo	31459000	0	44983386	0	46087083	43684570	11427050	0	1.20096e+08	74806304	0	0	35385000	0	42096612	0	26862759	28205610	12573318	0	72569151	46608718	0	0	1	2	2	1	0	1	0	1	1	1	0	2	1	0	0	1	0	1	0	1	1	1
sp|P51125|ICAL_MOUSE	P51125	Calpastatin OS	Cast	340040000	370022400	4.58655e+08	401344160	558458010	531532500	482134980	517026240	631936330	657497320	365917200	543602350	327650000	513629460	4.22629e+08	513137760	368954730	286772100	413694840	490043520	4.39302e+08	362545780	4.51503e+08	408297450	1	20	20	16	15	17	13	14	19	18	18	16	16	13	13	16	15	17	13	14	19	18
sp|P51150|RAB7A_MOUSE	P51150	Ras-related protein Rab-7a OS	Rab7a	393190000	330733800	682960440	489015680	1365933780	1088151500	360066600	375334560	552575860	1181748740	851131600	824978650	374390000	502237080	561856080	708476960	621524880	564177700	341813860	434613600	396264230	726864400	767259900	666746400	1	13	13	13	13	13	10	13	13	13	12	10	11	12	11	13	13	13	10	13	13	13
sp|P51174|ACADL_MOUSE	P51174	Long-chain specific acyl-CoA dehydrogenase, mitochondrial OS	Acadl	420720000	359168760	610248360	312303040	627020730	682876800	246121860	351203040	306373730	447528940	219094700	315723200	387600000	469820700	4.81051e+08	463952000	299229120	366485600	271856900	358966080	2.42117e+08	256213100	302820100	250630000	1	17	17	15	13	16	12	15	14	12	13	12	12	9	12	15	13	16	12	15	14	12
sp|P51175|PPOX_MOUSE	P51175	Protoporphyrinogen oxidase OS	Ppox	5211400	5.78383e+06	2.86561e+07	9.0926e+06	7.9924e+06	33892320	5.52805e+06	14031792	0	25791050	0	7831658	8585200	12303639	21516840	9.87191e+06	8.60268e+06	9408289	9.79581e+06	1.23252e+07	0	9.91866e+06	0	9023033	1	3	3	1	1	3	2	1	3	1	2	0	2	0	1	1	1	3	2	1	3	1
sp|P51410|RL9_MOUSE;tr|A0A140T8T4|A0A140T8T4_MOUSE;tr|S4R1R7|S4R1R7_MOUSE	P51410	60S ribosomal protein L9 OS	Rpl9	475400000	524496240	7.56428e+08	1791950400	2525542200	2774973000	661119740	728481600	793115500	4308944200	3.9547e+09	4214643500	468920000	724605300	7.48775e+08	2049435200	1510132140	1323755000	614709120	839704320	645805150	2208694600	3.92523e+09	2952668500	3	13	13	9	10	9	9	10	10	9	9	10	10	11	13	9	10	9	9	10	10	9
sp|P51437|CAMP_MOUSE	P51437	Cathelicidin antimicrobial peptide OS	Camp	5176100	9.61441e+06	5.73865e+07	0	0	17510770	0	0	0	0	0	0	7523000	19909728	36115590	0	0	12812848	0	0	0	0	0	0	1	2	2	1	1	2	0	0	1	0	0	0	0	0	0	1	1	2	0	0	1	0
sp|P51660|DHB4_MOUSE	P51660	Peroxisomal multifunctional enzyme type 2 OS	Hsd17b4	114720000	118288908	2.40409e+08	117523664	456776820	255987100	105607320	104810112	2.51767e+08	468067480	177411740	342304100	122800000	173132640	164838780	218468320	173238750	143091300	108803840	136054080	187192380	223736180	2.57446e+08	200009800	1	15	15	9	10	12	7	15	12	10	9	8	11	8	12	9	10	12	7	15	12	10
sp|P51807|DYLT1_MOUSE	P51807	Dynein light chain Tctex-type 1 OS	Dynlt1	51086000	9.38301e+06	5.16816e+07	1.69844e+07	36666081	75277840	42439402	48212496	37390779	66466412	0	25830775	49284000	17552412	37554168	28895136	26356185	42099470	36849564	45751392	22212126	33027632	0	41922280	1	2	2	2	1	2	1	1	2	2	2	2	2	0	1	2	1	2	1	1	2	2
sp|P51855|GSHB_MOUSE	P51855	Glutathione synthetase OS	Gss	7065000	7209261	1.34629e+07	5.96084e+06	1.50583e+07	6598470	5.60185e+06	2.98547e+06	68003692	6924449	9633855	22989125	5518300	9.41113e+06	1.07036e+07	7208376	9.32096e+06	9073453	5.3843e+06	7.16507e+06	3.30369e+07	9.18821e+06	20960610	1.74031e+07	1	4	4	2	2	2	2	2	1	2	1	3	1	1	2	2	2	2	2	2	1	2
sp|P51859|HDGF_MOUSE	P51859	Hepatoma-derived growth factor OS	Hdgf	473300000	511592760	1.04313e+09	673158400	1603991700	1039406400	691099840	928571040	1106240190	1706245340	9.75967e+08	1281937150	561460000	763775640	8.45408e+08	837270720	850120380	611887900	677743680	954439200	813674130	953222120	827284700	906839350	1	16	16	13	13	14	12	15	14	14	15	14	14	13	14	13	13	14	12	15	14	14
sp|P51881|ADT2_MOUSE;sp|Q3V132|ADT4_MOUSE	P51881	ADP/ATP translocase 2 OS	Slc25a5	2209500000	2153120400	3.61815e+09	3099747200	6409754100	4763815000	2165896800	2589537600	2342901100	7193769800	5425431000	5594344000	2130000000	2761108200	2575837800	3552228800	3530884500	3016668000	2013502200	2474064000	1.91351e+09	4628621200	4783174000	3826873000	2	9	9	9	9	9	9	9	9	9	9	8	8	9	9	9	9	9	9	9	9	9
sp|P51912|AAAT_MOUSE	P51912	Neutral amino acid transporter B(0) OS	Slc1a5	5396400	2.15338e+06	4.11334e+06	95426880	145604979	95653580	0	1.75465e+06	0	242162400	159958150	194291200	9045000	3.6679e+06	5521419	72648720	86456889	63405310	0	2.41302e+06	0	143920660	146015760	130899460	1	5	5	2	1	1	5	4	4	1	1	0	5	4	5	2	1	1	5	4	4	1
sp|P51949|MAT1_MOUSE	P51949	CDK-activating kinase assembly factor MAT1 OS	Mnat1	26268000	19633788	0	42426784	92505510	40705630	8.84632e+06	1.16745e+07	0	52545846	92164820	56524125	25845000	29057796	0	49966432	38241558	24521890	10275692	13261968	0	31292512	91870130	43793180	1	2	2	1	1	0	1	2	2	1	1	0	2	1	1	1	1	0	1	2	2	1
sp|P52019|ERG1_MOUSE	P52019	Squalene monooxygenase OS	Sqle	1674100	0	1.91714e+06	0	11566773	8455133	0	0	0	20793150	12799160	13945618	1800000	0	1.84528e+06	0	7912431	2722966	0	0	0	7475161	1.53452e+07	7551023	1	2	2	1	0	1	0	1	2	0	0	0	2	1	2	1	0	1	0	1	2	0
sp|P52293|IMA1_MOUSE	P52293	Importin subunit alpha-1 OS	Kpna2	14133000	1.80662e+06	5.02802e+07	262209920	713727720	402340300	0	0	0	894058300	706524500	523922600	19351000	4.15329e+06	45733590	353767680	347401440	234896100	0	0	0	456619460	675697000	366043350	1	15	15	3	1	7	11	14	13	0	0	0	14	12	13	3	1	7	11	14	13	0
sp|P52332|JAK1_MOUSE	P52332	Tyrosine-protein kinase JAK1 OS	Jak1	11475000	7.68046e+06	1.20964e+07	1.0096e+07	55232496	20145180	17123778	18543168	3.21784e+07	55923672	1.56246e+07	30350940	11605000	17505108	19877658	21846832	17198028	13215280	14148164	19292256	1.3985e+07	21602244	25840760	21951305	1	5	5	2	1	1	1	4	3	3	3	3	3	1	3	2	1	1	1	4	3	3
sp|P52431|DPOD1_MOUSE	P52431	DNA polymerase delta catalytic subunit OS	Pold1	41753000	13017141	5.21928e+07	86882288	297094500	128057740	20461800	22480416	8938907	248423920	203756190	189366850	46904000	36608040	5.78715e+07	101929056	112550229	92973320	28795148	28123200	8.278e+06	139000086	170627600	113000595	1	19	19	9	3	9	11	14	15	6	5	2	14	14	16	9	3	9	11	14	15	6
sp|P52432|RPAC1_MOUSE	P52432	DNA-directed RNA polymerases I and III subunit RPAC1 OS	Polr1c	15421000	14891562	2.48653e+07	89773856	189678510	173863200	24914532	44349120	0	349796420	162459880	159284190	22463000	23383944	33875970	141096192	96432255	77093500	31722916	40973040	0	151913528	167601280	116880065	1	8	8	3	2	2	5	6	8	3	4	0	8	6	6	3	2	2	5	6	8	3
sp|P52479|UBP10_MOUSE	P52479	Ubiquitin carboxyl-terminal hydrolase 10 OS	Usp10	15154000	16951914	2.37056e+07	45047856	99353817	75854240	11553282	4.93932e+06	17184373	110668594	100395240	107557335	19845000	21313080	2.80365e+07	63823360	48091077	31201580	20783488	14167872	18297303	50938974	83869610	60472430	1	7	7	4	4	4	5	6	7	3	2	3	6	6	7	4	4	4	5	6	7	3
sp|P52480|KPYM_MOUSE;sp|P53657|KPYR_MOUSE	P52480	Pyruvate kinase PKM OS	Pkm	7552200000	7415033400	11740830000	15611043200	26055108000	18169700000	7718068800	9981921600	12867183000	31892260000	23374560000	24634105000	7223100000	9776817000	9498599400	16823481600	13765113000	10846145000	7172624400	9614894400	9656441100	16305601600	20522337000	15951717000	2	49	49	45	43	45	41	47	48	46	48	42	48	42	48	45	43	45	41	47	48	46
sp|P52503|NDUS6_MOUSE	P52503	NADH dehydrogenase [ubiquinone] iron-sulfur protein 6, mitochondrial OS	Ndufs6	66619000	92334780	1.33314e+08	69916368	205130610	179718900	86314184	99588528	1.32989e+08	193088680	1.164e+08	143776900	69779000	110951532	1.08738e+08	102711440	107866809	94558420	85870336	100013616	98956599	131295776	1.1417e+08	105049270	1	4	4	3	4	3	3	3	4	3	4	3	3	3	3	3	4	3	3	3	4	3
sp|P52633|STAT6_MOUSE	P52633	Signal transducer and transcription activator 6 OS	Stat6	36815000	36940482	43385424	114806720	203537610	116152460	51846740	51716880	85106124	196898400	107359120	145446590	41623000	59162850	6.38594e+07	122058752	87033555	57282370	50096798	62161344	86060064	88360986	102387010	90842785	1	10	10	6	4	4	8	8	9	7	7	8	10	6	7	6	4	4	8	8	9	7
sp|P52825|CPT2_MOUSE	P52825	Carnitine O-palmitoyltransferase 2, mitochondrial OS	Cpt2	16606000	15036102	36966096	15713592	17344584	26764610	17482114	15305760	2.64449e+07	1.45267e+07	6415882	14803761	19626000	23134284	21498978	23211296	1.58051e+07	12896426	13571976	16972416	1.33955e+07	1.25791e+07	9606894	1.56811e+07	1	3	3	2	2	3	2	1	2	2	2	2	1	1	1	2	2	3	2	1	2	2
sp|P52875|TM165_MOUSE	P52875	Transmembrane protein 165 OS	Tmem165	0	0	1.22326e+07	18313264	27388449	19196740	0	0	0	24412384	0	1.71641e+07	0	0	1.12897e+07	22223472	1.44109e+07	11188841	0	0	0	1.37297e+07	0	12302756	1	2	2	0	0	1	2	1	1	0	0	0	1	0	1	0	0	1	2	1	1	0
sp|P52912|TIA1_MOUSE	P52912	Nucleolysin TIA-1 OS	Tia1	5055300	0	8460405	1.20461e+07	1.03773e+07	0	0	3.74557e+06	0	1.33333e+07	0	9.24842e+06	6063700	0	8415063	7811000	6.25985e+06	0	0	4.51319e+06	0	8.59771e+06	0	8467058	1	2	2	1	0	1	2	1	0	0	1	0	1	0	1	1	0	1	2	1	0	0
sp|P53026|RL10A_MOUSE	P53026	60S ribosomal protein L10a OS	Rpl10a	933870000	811197900	1.57639e+09	2451926400	5143478400	3381634000	1068085600	1421452800	1565562300	5175749800	3.8548e+09	4420972000	919930000	1250218440	1320812460	2622441600	2454813000	1888889000	966682620	1385424000	1125979410	3192243600	3.68906e+09	3022386000	1	12	12	12	11	10	10	10	11	11	12	10	10	10	11	12	11	10	10	10	11	11
sp|P53395|ODB2_MOUSE	P53395	Lipoamide acyltransferase component of branched-chain alpha-keto acid dehydrogenase complex, mitochondrial OS	Dbt	37255000	49971420	75065742	61209136	132975675	66918730	41221874	33063552	194016720	114174668	78071950	105596420	41960000	79850466	67871478	75803936	62074431	58953930	53795192	63645264	73054682	65208450	73590990	71413665	1	5	5	4	2	3	3	5	3	3	2	4	4	3	4	4	2	3	3	5	3	3
sp|P53569|CEBPZ_MOUSE	P53569	CCAAT/enhancer-binding protein zeta OS	Cebpz	3290900	17171352	41519532	72253248	161625780	113000600	6.16073e+06	7.32149e+06	9.00605e+06	250177900	167239710	133056290	2602500	21415572	2.36933e+07	90879808	80325432	93750150	4.97273e+06	8.67102e+06	7.3358e+06	177678174	99993960	96630220	1	11	11	2	2	4	7	10	9	2	1	1	10	8	7	2	2	4	7	10	9	2
sp|P53612|PGTB2_MOUSE	P53612	Geranylgeranyl transferase type-2 subunit beta OS	Rabggtb	3189200	0	0	18936432	1.45575e+07	22414100	0	0	0	54399784	24630650	33386740	5927800	0	0	27258464	1.40217e+07	12874418	0	0	0	19718130	18065124	23566280	1	3	3	1	0	1	2	2	3	0	0	0	3	2	2	1	0	1	2	2	3	0
sp|P53702|CCHL_MOUSE	P53702	Cytochrome c-type heme lyase OS	Hccs	9100800	13426452	0	42169984	37311246	60447330	0	8.02276e+06	0	105244458	5.5502e+07	68580840	18509000	16683858	0	37295920	39323205	26890370	0	16298496	0	49516930	48201670	43237205	1	3	3	1	2	0	2	1	3	1	1	0	3	2	2	1	2	0	2	1	3	1
sp|P53810|PIPNA_MOUSE	P53810	Phosphatidylinositol transfer protein alpha isoform OS	Pitpna	247440000	216796860	5.1808e+08	135540752	702704160	403624100	259691800	354132000	5.23383e+08	804756200	277656500	309881050	248180000	322035120	361980300	234663840	307225980	239965800	280662600	333668160	351208910	366808140	307627100	342233500	1	18	16	14	12	15	9	15	12	13	14	13	16	11	8	12	10	13	9	13	10	11
sp|P53811|PIPNB_MOUSE	P53811	Phosphatidylinositol transfer protein beta isoform OS	Pitpnb	0	0	2.47457e+07	40774704	112120119	152785300	0	0	0	246349320	1.32188e+08	99787805	0	0	21574548	71097648	77311476	59511990	0	0	0	119312132	1.18392e+08	94019785	1	9	9	0	0	2	3	7	8	0	0	0	8	5	5	0	0	2	3	7	8	0
sp|P53986|MOT1_MOUSE	P53986	Monocarboxylate transporter 1 OS	Slc16a1	13213000	5.93744e+06	4.66597e+07	93913472	136034235	132152800	11063624	0	1.08469e+07	247575220	171248330	149964990	18044000	8.77989e+06	3.02266e+07	107946736	69991641	67432250	14683632	0	1.44546e+07	145137130	169747710	108213915	1	5	5	3	1	4	5	5	4	3	0	1	5	5	4	3	1	4	5	5	4	3
sp|P53994|RAB2A_MOUSE	P53994	Ras-related protein Rab-2A OS	Rab2a	144160000	116852706	2.28606e+08	155648192	403490970	283549500	141970280	138814560	2.46985e+08	582359080	160704280	240922500	149990000	184065120	184981620	208915360	167902200	157619200	153473680	155662560	151872140	249838420	2.47874e+08	201421800	1	12	5	7	8	9	8	9	9	9	8	9	10	8	10	3	4	3	2	4	3	3
sp|P53996|CNBP_MOUSE;tr|Q9D548|Q9D548_MOUSE	P53996	Cellular nucleic acid-binding protein OS	Cnbp	678480000	841025700	1096397040	1361587840	3988394100	2671745000	677509540	988498080	8.80083e+08	5435829200	2612500000	3268780000	673040000	1139592780	9.26488e+08	1834065600	1902360600	1489732000	689196180	1093085280	657362500	2990064400	2571118000	2492356500	2	11	11	10	10	11	11	10	11	9	10	10	11	11	11	10	10	11	11	10	11	9
sp|P54071|IDHP_MOUSE	P54071	Isocitrate dehydrogenase [NADP], mitochondrial OS	Idh2	420490000	527741820	7.92084e+08	470936960	1022435190	670589000	700557060	775306080	1172123200	973722940	604448900	844340700	432400000	719086500	679910160	560063680	510922890	390628900	643823920	794162880	9.26019e+08	546166740	577007200	598811550	1	21	20	18	18	17	18	18	18	20	21	20	19	19	19	17	17	16	17	17	17	19
sp|P54103|DNJC2_MOUSE	P54103	DnaJ homolog subfamily C member 2 OS	Dnajc2	39212000	23753178	6.4813e+07	132662880	403108650	269165700	48438476	43228080	2.81914e+07	429970280	97985470	291595650	50617000	49716504	77203686	199893120	161036370	117911790	64092262	60042384	38891400	186783782	151669210	147096865	1	13	13	7	4	6	7	12	12	7	6	4	12	6	12	7	4	6	7	12	12	7
sp|P54116|STOM_MOUSE	P54116	Erythrocyte band 7 integral membrane protein OS	Stom	9266300	15605064	4.95725e+07	0	8.3239e+06	34614130	0	0	9.31791e+06	0	0	0	10899000	20880774	42944370	0	9.38548e+06	11494726	0	0	9.40988e+06	0	0	0	1	3	3	1	2	3	0	1	3	0	0	2	0	0	0	1	2	3	0	1	3	0
sp|P54227|STMN1_MOUSE	P54227	Stathmin OS	Stmn1	270720000	154486980	5.33524e+08	245654880	485211870	413016800	93658036	139695840	1.2153e+08	971290000	5.07703e+08	398254600	282050000	245231820	348941040	365837280	280256490	206835900	104121040	147951360	1.11273e+08	425481600	576798200	309280950	1	13	11	13	8	11	7	9	7	6	6	5	11	10	8	11	7	9	6	8	6	5
sp|P54276|MSH6_MOUSE	P54276	DNA mismatch repair protein Msh6 OS	Msh6	75273000	44497296	89160234	168209136	482455980	306802000	68155100	72069264	90769837	617646140	431271500	348287450	93211000	109889820	1.15937e+08	213537760	199140930	149615100	81166158	114317568	1.08715e+08	263191300	337451400	205816650	1	22	22	12	7	12	14	16	14	11	10	8	21	13	20	12	7	12	14	16	14	11
sp|P54726|RD23A_MOUSE	P54726	UV excision repair protein RAD23 homolog A OS	Rad23a	27025000	43515738	1.08186e+08	75620752	217348920	133436600	33390400	48423744	68749722	203555980	108611030	151514660	42456000	84664962	1.05378e+08	80376688	86613003	54744900	30793482	68550624	6.00297e+07	85526328	81102450	122806935	1	6	6	2	3	6	3	6	5	4	3	3	5	2	3	2	3	6	3	6	5	4
sp|P54728|RD23B_MOUSE	P54728	UV excision repair protein RAD23 homolog B OS	Rad23b	268870000	221514120	316775700	379362080	746591310	477272300	246854820	338268960	323777020	923479900	4.70772e+08	583703150	236490000	341640000	297539700	457720320	352753920	278296400	224000720	340044480	284579870	480156740	407947100	391424050	1	13	10	12	10	10	10	13	12	11	12	10	13	9	12	9	8	7	8	10	9	9
sp|P54729|NUB1_MOUSE	P54729	NEDD8 ultimate buster 1 OS	Nub1	53882000	69870636	9.37164e+07	87190448	215246160	144440600	44209704	65730528	43971742	160445792	1.1658e+08	126702290	61204000	79966098	6.56703e+07	106934944	97920117	72948660	49268146	66096000	81270796	83972264	108525340	88311775	1	12	12	6	8	10	7	10	11	6	8	4	9	8	7	6	8	10	7	10	11	6
sp|P54731|FAF1_MOUSE	P54731	FAS-associated factor 1 OS	Faf1	0	0	0	3775816	18504288	4832590	2.40879e+06	0	0	22958278	10678228	1.54849e+07	0	0	0	7969360	6.86073e+06	4709843	4.27143e+06	0	0	9.20443e+06	10503922	8.39593e+06	1	2	2	0	0	0	1	2	1	1	0	0	2	1	2	0	0	0	1	2	1	1
sp|P54775|PRS6B_MOUSE	P54775	26S proteasome regulatory subunit 6B OS	Psmc4	348390000	258122160	4.05935e+08	921586720	1798656300	1260167600	284296860	233604000	4.39302e+08	1914478600	1530193500	1247237250	370560000	419349960	4.18988e+08	977397920	845739630	661720300	348787160	401967360	394307430	957993700	1158445200	928390000	1	23	23	16	15	18	17	21	21	14	14	18	20	18	18	16	15	18	17	21	21	14
sp|P54822|PUR8_MOUSE	P54822	Adenylosuccinate lyase OS	Adsl	257480000	291142980	4.9813e+08	743761280	1504954890	1045511000	437963960	551979360	4.89763e+08	2088556400	1412150300	1508474900	362380000	486902700	4.7866e+08	891524000	783007290	585517600	423589800	569293920	4.47997e+08	1025512500	1142812000	946269450	1	25	25	12	15	15	17	21	20	17	17	14	23	21	21	12	15	15	17	21	20	17
sp|P54823|DDX6_MOUSE	P54823	Probable ATP-dependent RNA helicase DDX6 OS	Ddx6	225940000	226323360	3.94736e+08	278696480	891044550	605586800	151722720	221330880	278073510	797683700	5.22291e+08	564641150	237050000	322100820	332329380	367977280	398950920	327840600	196382380	258901920	2.11212e+08	426990400	4.57626e+08	405791150	1	19	19	12	12	16	13	17	17	8	12	13	15	13	14	12	12	16	13	17	17	8
sp|P54923|ADPRH_MOUSE	P54923	[Protein ADP-ribosylarginine] hydrolase OS	Adprh	119630000	111412746	1.17333e+08	142229536	245130840	115839370	80101330	118757664	80831739	252780580	1.14513e+08	169692395	96325000	131075442	1.11846e+08	137730400	140955012	91745850	81078610	108248400	90923935	125809402	1.29118e+08	126508140	1	11	11	9	9	7	9	8	5	7	9	5	8	6	8	9	9	7	9	8	5	7
sp|P54987|IRG1_MOUSE	P54987	Cis-aconitate decarboxylase OS	Acod1	0	0	0	0	6.77168e+06	33622460	0	0	0	0	0	0	0	0	0	0	4.91329e+06	18638680	0	0	0	0	0	0	1	3	3	0	0	0	0	1	3	0	0	0	0	0	0	0	0	0	0	1	3	0
sp|P55194|3BP1_MOUSE	P55194	SH3 domain-binding protein 1 OS	Sh3bp1	264340000	389548440	4.13972e+08	413002880	357214320	282619400	370918480	439823520	4.71625e+08	338706740	4.50374e+08	615102500	269700000	418141080	368259480	371555360	273454380	217866100	363161320	496977120	404605090	343176560	368801400	352099850	1	27	27	19	22	18	16	15	16	21	20	20	13	14	16	19	22	18	16	15	16	21
sp|P55258|RAB8A_MOUSE;sp|Q9CZT8|RAB3B_MOUSE;sp|P63011|RAB3A_MOUSE;sp|P62823|RAB3C_MOUSE	P55258	Ras-related protein Rab-8A OS	Rab8a	256230000	238188780	293884860	287855680	399874860	458775100	168753860	180468000	199984960	562141160	268460500	506625600	200780000	261275760	2.05179e+08	292700640	290579130	199408200	152883240	208383840	157889300	272187520	286559900	267662250	4	8	6	6	6	5	7	4	8	5	5	6	5	5	7	5	5	4	6	3	6	4
sp|P55264|ADK_MOUSE	P55264	Adenosine kinase OS	Adk	367630000	435472740	4.55275e+08	353510880	1122969420	570465700	443349180	504468000	668345040	986245980	633583500	774305500	350140000	613256940	4.30062e+08	453628640	550986840	355874600	454872940	527692320	4.75001e+08	547222900	563652100	579555400	1	17	17	14	14	13	13	15	14	13	14	13	14	16	15	14	14	13	13	15	14	13
sp|P55302|AMRP_MOUSE	P55302	Alpha-2-macroglobulin receptor-associated protein OS	Lrpap1	0	2.8452e+06	5689047	0	1.31781e+07	28698170	1.36381e+06	0	0	7724113	0	5069433	0	5.4351e+06	7.53447e+06	0	8.78794e+06	6958982	2.30893e+06	0	0	6.81091e+06	0	5553396	1	5	5	0	1	1	0	1	5	1	0	0	1	0	1	0	1	1	0	1	5	1
sp|P56135|ATPK_MOUSE	P56135	ATP synthase subunit f, mitochondrial OS	Atp5mf	122240000	231395400	2.35641e+08	317165120	456904260	290191200	155194100	275400000	278269190	477025980	416223500	205940200	105880000	191397240	1.99711e+08	142921184	311734170	232577400	184868800	366042240	2.1005e+08	289708460	311326400	222072300	1	4	4	3	4	3	4	3	3	3	4	4	3	4	2	3	4	3	4	3	3	3
sp|P56183|RRP1_MOUSE	P56183	Ribosomal RNA processing protein 1 homolog A OS	Rrp1	20395000	0	16934550	154965104	451488060	237922200	44549716	11142360	94041362	537887200	334859800	301462000	18451000	0	3.13464e+07	206381600	231638130	148213400	53506080	15169680	6.08809e+07	319903320	278283500	167890330	1	11	11	3	0	2	6	9	10	3	1	5	10	8	8	3	0	2	6	9	10	3
sp|P56212|ARP19_MOUSE;sp|P60840|ENSA_MOUSE	P56212	cAMP-regulated phosphoprotein 19 OS	Arpp19	22499000	60788268	83133870	127222144	179069130	155876900	24738418	63348480	36028357	214721100	83313670	181353750	28424000	61522794	6.39748e+07	128675632	93778317	70538260	29511820	72896112	39121324	116266242	101695220	85863720	2	4	4	1	2	3	3	4	4	1	3	3	4	3	4	1	2	3	3	4	4	1
sp|P56213|ALR_MOUSE	P56213	FAD-linked sulfhydryl oxidase ALR OS	Gfer	10180000	3.22285e+06	7.82411e+06	13453752	41924574	42123050	12106056	18092160	18204355	67226470	1.42047e+07	36403125	13110000	9.44201e+06	1.41879e+07	20905232	16321878	14123110	15032806	16346448	1.11413e+07	22816828	3.28088e+07	21420040	1	4	4	2	1	2	2	3	4	2	3	2	4	1	3	2	1	2	2	3	4	2
sp|P56376|ACYP1_MOUSE	P56376	Acylphosphatase-1 OS	Acyp1	90538000	96866766	1.32392e+08	55313008	129464703	68053190	140728320	196836480	2.26157e+08	202480960	1.29258e+08	114989750	92504000	136182960	1.06023e+08	66456416	60843042	54350590	138987540	197082720	148044150	118172988	1.23552e+08	118482685	1	7	7	4	4	5	4	5	3	4	6	6	4	4	4	4	4	5	4	5	3	4
sp|P56379|ATP68_MOUSE	P56379	ATP synthase subunit ATP5MPL, mitochondrial OS	Atp5mpl	51492000	0	145836360	152046144	256903110	201844800	60450876	75377952	1.17324e+08	169932372	149832100	87582830	98057000	0	1.16466e+08	207408800	92454534	102525840	49156166	57741984	74801126	101346096	1.33685e+08	111172055	1	3	3	2	0	3	2	3	3	2	3	3	2	2	1	2	0	3	2	3	3	2
sp|P56380|AP4A_MOUSE	P56380	Bis(5-nucleosyl)-tetraphosphatase [asymmetrical] OS	Nudt2	5029700	5.52813e+06	1.0625e+07	9.8048e+06	22063050	14372010	4616121	5.46821e+06	1.35019e+07	39159018	10920668	9034682	6154500	8588961	5336616	12451376	8.37791e+06	5142143	5.88384e+06	7.43243e+06	1.4248e+07	15642484	12926441	9207299	1	2	2	1	1	2	1	2	2	1	1	1	2	1	1	1	1	2	1	2	2	1
sp|P56382|ATP5E_MOUSE	P56382	ATP synthase subunit epsilon, mitochondrial OS	Atp5f1e	231870000	239673600	299284680	303452000	907372800	454203200	247760840	226644480	268778710	822069680	671517000	577578600	243710000	337027860	297869460	461589440	412332120	311976500	218167580	252823680	173189030	434458960	5.35353e+08	443579800	1	4	4	3	3	2	3	4	2	3	3	4	3	4	3	3	3	2	3	4	2	3
sp|P56391|CX6B1_MOUSE	P56391	Cytochrome c oxidase subunit 6B1 OS	Cox6b1	293330000	192671820	4.97388e+08	141846048	464056830	342696000	241143840	339629760	4.57329e+08	707589480	286371800	269144850	299890000	250921440	4.18988e+08	136254656	241881120	198176800	284877120	341353440	364649680	387610720	2.49943e+08	200786400	1	7	7	6	5	6	5	5	5	7	7	5	6	5	5	6	5	6	5	5	5	7
sp|P56394|COX17_MOUSE	P56394	Cytochrome c oxidase copper chaperone OS	Cox17	30643000	28636002	5.07652e+07	123370144	218336580	136095900	5380130	0	9.47262e+06	166792182	143754380	127208845	26926000	38536992	3.31532e+07	153145248	110781999	81066730	10302160	0	1.33442e+07	98752846	137147890	94145100	1	3	3	2	3	3	3	3	3	1	0	1	3	3	3	2	3	3	3	3	3	1
sp|P56395|CYB5_MOUSE	P56395	Cytochrome b5 OS	Cyb5a	301690000	334439280	4.8652e+08	332984000	599366250	504703700	277883460	358434720	349056430	407319420	271950800	312087300	287960000	473368500	3.90889e+08	413208320	311511150	272087000	261636180	358149600	2.67299e+08	278147280	281063200	276046000	1	6	6	6	6	6	5	5	6	6	6	5	5	5	5	6	6	6	5	5	6	6
sp|P56399|UBP5_MOUSE	P56399	Ubiquitin carboxyl-terminal hydrolase 5 OS	Usp5	353720000	506901780	586986540	589698400	888862140	701046500	477777940	387024480	648764810	998674720	765796900	687961700	395650000	640233360	570223740	628851840	460201770	391768600	397376300	490795200	4.95645e+08	510106420	690515100	544414250	1	26	26	19	17	22	21	21	21	21	20	21	23	20	23	19	17	22	21	21	21	21
sp|P56480|ATPB_MOUSE	P56480	ATP synthase subunit beta, mitochondrial OS	Atp5f1b	6014000000	5674771800	10471666200	8616496000	17440164000	14896010000	5741418200	7120872000	9055581200	18914694000	1.40812e+10	15067981500	5471000000	7880320800	7.96824e+09	9173580800	8825857200	8153440000	5058645600	6926342400	6564085600	9636139800	11217448000	9952305500	1	28	28	26	26	28	28	28	28	28	28	28	28	28	28	26	26	28	28	28	28	28
sp|P56716|RP1_MOUSE	P56716	Oxygen-regulated protein 1 OS	Rp1	622630000	398996100	646618140	303777280	546144120	441915400	568736240	546652800	592090990	519102640	330951500	468695750	465700000	400113000	3.79004e+08	201707840	224071380	203167900	331511700	392752800	318138990	186483908	186534590	223307800	1	2	2	2	2	2	1	2	1	2	2	2	1	1	1	2	2	2	1	2	1	2
sp|P56812|PDCD5_MOUSE	P56812	Programmed cell death protein 5 OS	Pdcd5	111360000	129205620	168095160	336990080	516753270	336499700	110748220	131466240	1.16496e+08	592600060	415993600	414369050	117080000	170149860	140986140	340602400	263068020	204556500	113608800	141717600	1.21004e+08	303683720	400945600	301514950	1	8	8	7	8	7	8	7	7	7	7	5	8	7	7	7	8	7	8	7	7	7
sp|P56873|ZNRD2_MOUSE	P56873	Protein ZNRD2 OS	Znrd2	0	0	0	87729728	250419600	125276610	0	0	0	409507180	280498900	297808450	0	0	0	157293424	141501411	97289770	0	0	0	206026640	2.285e+08	175423350	1	6	6	0	0	0	4	6	4	0	0	0	5	4	5	0	0	0	4	6	4	0
sp|P56959|FUS_MOUSE	P56959	RNA-binding protein FUS OS	Fus	416970000	448481340	8.26502e+08	668827040	2262378600	1360828000	454638800	647572320	743217100	2239813600	1107365600	1405151800	492910000	723935160	710756460	784917760	1086234840	797344600	464849340	676019520	590146420	1214150220	9.44178e+08	978886650	1	13	11	10	10	12	12	12	12	9	10	12	12	12	11	8	8	10	10	10	10	7
sp|P56960|EXOSX_MOUSE	P56960	Exosome component 10 OS	Exosc10	64216000	56625516	1.92017e+08	109410496	572779080	385650900	107989440	147860640	189711760	741254580	2.49755e+08	481139000	109660000	171463860	167531820	198968640	227480400	178815000	132777740	147238560	147469340	290368560	332581700	208728900	1	27	27	11	8	15	12	21	19	12	15	14	23	14	20	11	8	15	12	21	19	12
sp|P57716|NICA_MOUSE	P57716	Nicastrin OS	Ncstn	31535000	15478920	2.4508e+07	44196992	87449328	63588710	6.13376e+06	6.84508e+06	2.78404e+07	47815758	3.08233e+07	30680995	18610000	16015032	2.97842e+07	26244960	28017684	27174640	13122020	15334272	1.48007e+07	42714128	54241770	45072805	1	6	6	4	3	4	5	6	5	2	2	3	3	3	3	4	3	4	5	6	5	2
sp|P57746|VATD_MOUSE	P57746	V-type proton ATPase subunit D OS	Atp6v1d	14052000	7.7141e+06	18990054	1.00878e+07	33484860	40583800	12562120	9763416	0	27113136	2.77134e+07	20023925	9898500	21293370	1.46784e+07	18160896	16763139	16694640	12416546	1.26824e+07	0	1.3801e+07	24448820	14471941	1	3	3	3	1	2	1	2	3	2	2	0	2	2	2	3	1	2	1	2	3	2
sp|P57759|ERP29_MOUSE	P57759	Endoplasmic reticulum resident protein 29 OS	Erp29	97212000	77033250	2.05221e+08	116058192	270539190	298732400	42383412	32073408	42713275	337933480	158507690	189525700	88408000	123600096	1.90821e+08	137966656	135287118	156610500	54687978	56466720	40246484	149293874	154814660	121754995	1	9	9	6	4	6	5	7	7	3	2	3	9	5	6	6	4	6	5	7	7	3
sp|P57776|EF1D_MOUSE	P57776	Elongation factor 1-delta OS	Eef1d	711220000	751384620	1080788400	2344584000	4290267600	3146620000	678537720	808211520	808280700	5124639200	3.6878e+09	3677201000	742670000	1045089900	9.82712e+08	2525713600	2223828000	1648242000	732980360	870782400	691386360	2960642800	3357585000	2740339000	1	15	15	12	13	13	14	14	14	10	13	13	15	14	14	12	13	13	14	14	14	10
sp|P57780|ACTN4_MOUSE	P57780	Alpha-actinin-4 OS	Actn4	1534600000	1247314500	2363005200	1871558400	3781622700	2447080000	1426727000	1545998400	2.10539e+09	4701043600	2575298000	3065275500	1517500000	1894919400	1.90766e+09	2329004800	1755963900	1505845000	1382240400	1816732800	1469801400	2301108600	2384272000	2041752000	1	41	39	37	35	39	34	38	38	38	36	39	41	32	36	35	33	37	32	36	36	36
sp|P57784|RU2A_MOUSE	P57784	U2 small nuclear ribonucleoprotein A OS	Snrpa1	219390000	272221380	322807560	377068000	855345420	464342600	295372700	363216960	366936690	1075416060	705855700	760450250	266790000	364306500	308737800	473419360	419819220	319967500	287116720	339681600	300882460	539848640	649927300	500218650	1	15	15	10	12	10	11	14	11	11	11	11	14	14	14	10	12	10	11	14	11	11
sp|P58021|TM9S2_MOUSE	P58021	Transmembrane 9 superfamily member 2 OS	Tm9sf2	97071000	75501126	1.13311e+08	117525376	268085970	217302800	63502840	77135328	83186014	360640920	158353030	198580150	88495000	106654752	1.07819e+08	166267728	117840582	130144570	73437502	85289760	67817796	175277296	160068920	132043180	1	11	11	10	7	8	7	10	9	6	6	7	10	8	7	10	7	8	7	10	9	6
sp|P58044|IDI1_MOUSE	P58044	Isopentenyl-diphosphate Delta-isomerase 1 OS	Idi1	41840000	28751634	91505652	285013760	444462930	314897800	47942710	31879008	19607136	679148600	5.18675e+08	570271500	41765000	54412740	5.49009e+07	376485920	202119840	173286800	56948956	57885840	2.80568e+07	379557500	4.76206e+08	396524900	1	10	10	6	4	5	6	8	9	5	3	2	10	7	8	6	4	5	6	8	9	5
sp|P58064|RT06_MOUSE	P58064	28S ribosomal protein S6, mitochondrial OS	Mrps6	5586700	0	0	66322880	80467209	53768950	0	26667792	0	104207158	82803710	102871260	18121000	0	0	60390800	47759733	35798370	0	23123232	0	73408778	70132040	63531175	1	5	5	1	0	0	4	4	3	0	3	0	3	3	4	1	0	0	4	4	3	0
sp|P58252|EF2_MOUSE	P58252	Elongation factor 2 OS	Eef2	6053000000	4784274000	9247157400	20056080000	41575707000	30357940000	6036536400	7075512000	11165990000	53121076000	37649260000	36759655000	5836300000	6694435800	8.37632e+09	20181056000	21919680000	16895070000	5706399000	7421414400	8.30405e+09	29530988000	2.93603e+10	25793710000	1	63	62	53	52	49	60	57	58	52	51	52	60	59	56	52	51	48	59	56	57	51
sp|P58281|OPA1_MOUSE	P58281	Dynamin-like 120 kDa protein, mitochondrial OS	Opa1	70349000	76815126	9.90874e+07	90347376	141063336	104389970	45146264	78371712	51142191	147575728	1.17935e+08	194114700	62712000	84027672	89830746	80508512	76478337	61031590	59812590	86117904	79967078	93360772	1.1277e+08	104135000	1	14	14	10	10	10	10	10	11	7	9	5	9	8	13	10	10	10	10	10	11	7
sp|P58389|PTPA_MOUSE	P58389	Serine/threonine-protein phosphatase 2A activator OS	Ptpa	276510000	216678600	4.17064e+08	211243680	466541910	392056800	248208760	303264000	351135530	543771520	2.56924e+08	335826550	238880000	337238100	363986340	248051680	231701850	201556600	228113440	303743520	2.51889e+08	264172020	319665500	281782250	1	12	12	10	9	12	9	10	11	11	9	9	10	7	9	10	9	12	9	10	11	11
sp|P58462|FOXP1_MOUSE	P58462	Forkhead box protein P1 OS	Foxp1	13702000	30026214	4.93967e+07	95154672	206851050	150663100	44592472	67723776	6.49254e+07	275167400	2.64197e+08	258660750	29353000	55437660	5.68575e+07	100184528	101064699	68037470	65555128	82056240	49120572	157141520	190534850	164503295	1	10	9	3	5	6	6	8	9	5	5	5	8	9	7	2	5	6	6	7	8	4
sp|P58468|F207A_MOUSE	P58468	Protein FAM207A OS	Fam207a	1700000	0	1.26205e+07	27212240	92452941	42740060	0	1.66445e+06	0	110078276	74096770	76973415	3123200	0	1.17403e+07	22891152	29792286	18799810	0	3.0513e+06	0	65827058	6.47733e+07	47863270	1	4	4	1	0	2	4	4	3	0	1	0	4	3	4	1	0	2	4	4	3	0
sp|P58501|PAXB1_MOUSE	P58501	PAX3- and PAX7-binding protein 1 OS	Paxbp1	13075000	6.18973e+06	5.82603e+06	20867568	62367543	24245480	13816296	9.90701e+06	3.53912e+06	89715134	11631477	114546735	13398000	1.06371e+07	21915300	18297856	18947142	17109910	25569106	20887632	8.95896e+06	29042514	24816660	42621220	1	6	6	2	2	1	3	4	3	2	2	1	5	1	3	2	2	1	3	4	3	2
sp|P58742|AAAS_MOUSE	P58742	Aladin OS	Aaas	19781000	10510686	2.56347e+07	43955600	65427696	63400070	17351810	20342016	18381690	73610580	40700660	49615915	20633000	20826900	2.435e+07	44727712	29379699	30233490	17714218	20242224	17377607	33978176	50070130	34039790	1	5	5	4	4	5	5	5	5	4	4	2	5	3	4	4	4	5	5	5	5	4
sp|P59016|VP33B_MOUSE	P59016	Vacuolar protein sorting-associated protein 33B OS	Vps33b	6366100	2.41224e+06	0	8.81115e+06	31687956	26273360	16290036	2.78821e+06	24363383	87508514	1.6605e+07	32682505	9573200	8.57004e+06	0	12643120	21808170	12778395	12821710	9.69356e+06	17016822	16779742	38322240	1.69311e+07	1	4	4	2	1	0	2	3	4	4	1	3	4	2	4	2	1	0	2	3	4	4
sp|P59017|B2L13_MOUSE	P59017	Bcl-2-like protein 13 OS	Bcl2l13	42390000	20306556	4.66171e+07	83406928	133510923	116803530	46310856	32718816	5.35356e+07	121479146	2.90029e+07	143584515	36253000	52951572	6.48185e+07	70200560	53539137	49671270	48060798	47866464	70261350	63313020	47273710	52432855	1	5	5	4	2	3	2	4	4	3	3	3	4	2	4	4	2	3	2	4	4	3
sp|P59110|SENP1_MOUSE	P59110	Sentrin-specific protease 1 OS	Senp1	0	0	0	0	29245887	0	0	0	0	1.53179e+07	0	3528588	0	0	0	0	12404691	0	0	0	0	8.43061e+06	0	6194444	1	2	2	0	0	0	0	2	0	0	0	0	1	0	1	0	0	0	0	2	0	0
sp|P59114|CAPAM_MOUSE	P59114	mRNA (2-O-methyladenosine-N(6)-)-methyltransferase OS	Pcif1	19419000	1.28204e+07	1.21434e+07	5.62888e+06	18050283	17213400	18119382	16556400	2.69586e+07	1.69791e+07	17375633	23400370	12538000	1.307e+07	1.44957e+07	1.25486e+07	1.34199e+07	8208591	14333440	18867168	24217846	1.34938e+07	20962700	10201347	1	3	3	2	2	1	1	1	2	3	2	1	1	1	2	2	2	1	1	1	2	3
sp|P59235|NUP43_MOUSE	P59235	Nucleoporin Nup43 OS	Nup43	31013000	25126308	21288756	47828144	123175539	79109590	36491228	13680576	1.21572e+07	164674204	97926950	63968895	25703000	43431642	3.15567e+07	55681088	53921457	40464590	29187078	20856528	24661795	76056722	81616590	57867290	1	4	4	3	2	2	3	4	3	3	2	1	4	4	2	3	2	2	3	4	3	3
sp|P59325|IF5_MOUSE	P59325	Eukaryotic translation initiation factor 5 OS	Eif5	194910000	213800940	345396120	339797760	968974110	634472300	239698280	330324480	286145310	998523840	674505700	829108750	197380000	300722040	283044000	417556800	426621330	340560700	237316160	357553440	2.64486e+08	516594260	576484700	533435950	1	18	18	11	12	15	13	15	17	12	12	10	16	11	14	11	12	15	13	15	17	12
sp|P59328|WDHD1_MOUSE	P59328	WD repeat and HMG-box DNA-binding protein 1 OS	Wdhd1	0	0	0	1.49694e+06	7308684	19254380	0	0	0	17757633	21000320	9759038	0	0	0	5601664	7.49013e+06	6655455	0	0	0	1.24374e+07	11909238	9625251	1	5	5	0	0	0	1	1	3	0	0	0	3	2	1	0	0	0	1	1	3	0
sp|P59708|SF3B6_MOUSE	P59708	Splicing factor 3B subunit 6 OS	Sf3b6	120000000	110086920	1.31437e+08	163098816	500281650	262183400	99950294	130001760	208949550	502468120	2.58721e+08	335473550	111740000	137772900	169689000	208778400	218750760	142148100	123656460	156297600	170755260	232619240	2.4662e+08	220236700	1	6	6	5	5	4	4	6	5	5	5	5	6	6	5	5	5	4	4	6	5	5
sp|P59729|RIN3_MOUSE	P59729	Ras and Rab interactor 3 OS	Rin3	28331000	36744696	38701458	0	15327846	0	52786354	46033920	1.65912e+07	53933942	0	1.72587e+07	20780000	34438626	43215048	0	24081381	0	38045714	39968640	2.88371e+07	27499766	0	34052145	1	4	4	3	3	3	0	1	0	3	3	1	2	0	1	3	3	3	0	1	0	3
sp|P59997|KDM2A_MOUSE	P59997	Lysine-specific demethylase 2A OS	Kdm2a	51374000	80687484	5.83703e+07	40451136	61602903	60452570	33188836	32933952	5.57737e+06	45113120	96595620	61831480	39048000	65119212	45825648	54903840	34112502	41658000	30100224	53066016	39350025	47838390	6.23217e+07	52840570	1	5	5	4	5	4	4	4	4	3	3	1	3	5	4	4	5	4	4	4	4	3
sp|P59999|ARPC4_MOUSE	P59999	Actin-related protein 2/3 complex subunit 4 OS	Arpc4	1532200000	1772191800	2.12159e+09	1424777760	2222712900	2282282000	1529239600	1715385600	1656431200	2655110800	2.02028e+09	2185246500	1474200000	2135644200	1.83347e+09	1732030400	1233874080	1239456500	1558456200	1879459200	1312156700	1589784840	1.96976e+09	1773295500	1	10	10	8	8	9	8	8	8	7	7	9	9	7	8	8	8	9	8	8	8	7
sp|P60060|SC61G_MOUSE	P60060	Protein transport protein Sec61 subunit gamma OS	Sec61g	8084500	19077966	17136528	25644048	48193029	38249380	2818333	2063232	8.95627e+06	42727330	19516629	56448230	6906100	1.11676e+07	22541844	25638912	19523808	16182430	3726898	2.97419e+06	8.7129e+06	18566727	3.3394e+07	24671170	1	2	2	2	2	2	1	2	2	1	1	1	2	1	2	2	2	2	1	2	2	1
sp|P60122|RUVB1_MOUSE	P60122	RuvB-like 1 OS	Ruvbl1	403850000	447758640	564768960	998866400	1555564500	1388600000	448215220	473143680	580374650	2182856400	1485258500	1758434200	443310000	642913920	579031080	1186347520	872613540	711945700	432558380	532798560	4.32942e+08	1108647380	1446948800	1171995300	1	24	24	18	14	19	21	19	23	15	15	19	23	18	22	18	14	19	21	19	23	15
sp|P60229|EIF3E_MOUSE	P60229	Eukaryotic translation initiation factor 3 subunit E OS	Eif3e	168170000	133607520	4.17215e+08	481311680	1804231800	1122106700	215520780	291574080	329133760	2385978600	1122225500	1256309350	237310000	295741980	344475540	651107840	774261720	562330600	251018440	318634560	280764110	1082941200	1.02803e+09	886806600	1	21	21	10	7	12	17	20	19	11	11	13	20	14	14	10	7	12	17	20	19	11
sp|P60335|PCBP1_MOUSE;sp|P57724|PCBP4_MOUSE	P60335	Poly(rC)-binding protein 1 OS	Pcbp1	1430500000	1625680800	2471826000	3692955200	7904466000	5156946000	1721132600	2268648000	2626392500	8202779800	5392409000	6025886500	1338000000	2217243600	2.00714e+09	4005052800	4102612200	2703971000	1711156200	2199052800	2.05109e+09	4476609600	5145789000	4298481000	2	17	13	15	13	16	16	17	17	14	17	16	17	16	17	11	9	12	12	13	13	10
sp|P60603|ROMO1_MOUSE	P60603	Reactive oxygen species modulator 1 OS	Romo1	8720000	0	8.78975e+06	17212448	40100589	42897260	0	7.66208e+06	0	95752220	2.83049e+07	48032710	19778000	0	8.28082e+06	1.55585e+07	24355377	19929030	0	21472128	0	37676622	18149978	28412970	1	2	2	1	0	1	2	1	2	0	1	0	2	2	2	1	0	1	2	1	2	0
sp|P60605|UB2G2_MOUSE	P60605	Ubiquitin-conjugating enzyme E2 G2 OS	Ube2g2	0	0	9.16266e+06	0	39103371	30650070	0	0	1.2163e+07	30707852	0	1.36609e+07	0	0	1.01523e+07	0	1.4284e+07	12146582	0	0	1.11139e+07	23361882	0	1.30993e+07	1	2	2	0	0	1	0	2	2	0	0	1	1	0	1	0	0	1	0	2	2	0
sp|P60670|NPL4_MOUSE	P60670	Nuclear protein localization protein 4 homolog OS	Nploc4	51923000	43440840	75030018	64170896	156728898	98274890	39240846	51442128	5.72315e+07	151662690	5.56797e+07	29131325	44695000	60232446	6.43801e+07	80366416	69209478	55232220	36529912	52580016	51626499	72079148	84402560	32047105	1	8	8	6	5	5	5	5	6	5	6	5	6	3	3	6	5	5	5	5	6	5
sp|P60762|MO4L1_MOUSE	P60762	Mortality factor 4-like protein 1 OS	Morf4l1	28114000	22868856	43456872	24846256	147236211	78567250	31008280	26391744	25138765	203801160	1.1026e+08	88518280	32508000	36297936	42286224	44594176	59705640	47946000	27658042	43658352	2.9659e+07	88072428	77169070	63003440	1	6	6	3	3	3	2	6	4	4	4	2	6	6	4	3	3	3	2	6	4	4
sp|P60766|CDC42_MOUSE	P60766	Cell division control protein 42 homolog OS	Cdc42	1488700000	1137069900	1122145800	615395520	2128248000	1705096000	1124381000	1125511200	1408406800	1936356200	1501769500	1379929950	1223300000	1442246400	1236091620	742340320	1100476260	958147100	1100661600	1317772800	1.05733e+09	1061346500	1635968400	1061453350	1	9	9	9	7	9	6	8	9	9	7	9	9	7	9	9	7	9	6	8	9	9
sp|P60824|CIRBP_MOUSE	P60824	Cold-inducible RNA-binding protein OS	Cirbp	30280000	20815074	5.60276e+07	22134448	50421636	51252440	38810232	37455696	46396951	93085416	2.85306e+07	0	27858000	53870058	40897110	29783664	30822957	25799140	31737168	44132688	36138427	32654204	2.81795e+07	0	1	4	4	3	1	4	2	2	3	3	2	2	3	2	0	3	1	4	2	2	3	3
sp|P60843|IF4A1_MOUSE	P60843	Eukaryotic initiation factor 4A-I OS	Eif4a1	1972600000	1682971200	3.33319e+09	6116804800	13183508700	9922595000	1919642600	2302344000	2635565000	16109269000	10981905000	11657295500	1775300000	2210016600	2721207000	7304932800	6712902000	5770812000	1681227000	2380104000	2.12594e+09	8697477600	9248668000	7967210000	1	32	16	29	27	27	30	31	31	27	26	28	31	31	31	15	13	13	14	15	15	13
sp|P60867|RS20_MOUSE	P60867	40S ribosomal protein S20 OS	Rps20	827440000	865334700	1.03806e+09	2668494400	3134386800	2993481000	898904180	1182327840	9.67919e+08	5092954400	4357023000	4607532500	885610000	1239062580	9.13078e+08	3507888000	1762176600	1719637000	921636120	1151897760	749760150	2797503800	4.22661e+09	2891423000	1	7	7	4	4	5	6	7	7	4	6	6	7	6	7	4	4	5	6	7	7	4
sp|P60898|RPB9_MOUSE	P60898	DNA-directed RNA polymerase II subunit RPB9 OS	Polr2i	39582000	20829528	2.84308e+07	95729904	144217476	98218560	58109476	27892512	44733671	136244640	1.27105e+08	116551775	30233000	65057454	6.37783e+07	99927728	55071603	42428280	54778580	64580976	3.21514e+07	56498902	96982270	63478225	1	3	3	3	2	1	3	3	3	2	2	2	3	3	3	3	2	1	3	3	3	2
sp|P60904|DNJC5_MOUSE	P60904	DnaJ homolog subfamily C member 5 OS	Dnajc5	8924800	22326174	1.08178e+07	50209536	110469771	35937230	6.55561e+06	13032576	48188646	35115434	45630970	38955315	17318000	31006458	18388242	38619296	33989841	23169970	13188190	25513056	38764208	21506058	24551230	32262435	1	3	3	2	2	1	3	3	2	1	1	2	2	3	2	2	2	1	3	3	2	1
sp|P61021|RAB5B_MOUSE	P61021	Ras-related protein Rab-5B OS	Rab5b	16920000	21963510	3.17531e+07	1.63361e+07	50555448	43130440	27601034	24644736	22700103	41165722	25548160	41728130	18595000	31976190	2.48584e+07	23010992	29180574	23135910	21459440	28803600	21379263	23135562	26183520	24212270	1	4	4	3	2	3	3	3	3	3	3	2	3	2	3	3	2	3	3	3	3	3
sp|P61022|CHP1_MOUSE	P61022	Calcineurin B homologous protein 1 OS	Chp1	1951400	1.92659e+06	2.453e+06	9.39785e+06	19286451	6197479	0	2.82243e+06	0	23278898	21999340	17305825	4842100	6.40457e+06	3.79128e+06	7.29449e+06	9.03374e+06	7482982	0	4.40536e+06	0	9681781	10737793	1.05132e+07	1	3	3	1	1	1	2	2	1	0	1	0	2	3	2	1	1	1	2	2	1	0
sp|P61027|RAB10_MOUSE	P61027	Ras-related protein Rab-10 OS	Rab10	251600000	242866620	342565680	320349440	1017496890	618359300	227879300	242455680	388437030	916633720	4.83271e+08	605553850	260990000	307738800	291274260	407353280	469393380	380607400	243607400	282929760	291220760	504146660	4.51231e+08	407220800	1	8	7	7	7	7	6	8	8	7	6	6	8	6	7	6	6	6	5	7	7	6
sp|P61028|RAB8B_MOUSE	P61028	Ras-related protein Rab-8B OS	Rab8b	115030000	80892468	1.25553e+08	341235840	640736460	453417200	68403492	72092592	46551049	603633160	332978800	381787150	122150000	106485246	1.02803e+08	463815040	282104370	256091900	67677658	73598544	41595453	319695860	351767900	298055550	1	4	4	3	2	2	3	4	4	2	2	2	4	3	3	3	2	2	3	4	4	2
sp|P61079|UB2D3_MOUSE;sp|P62838|UB2D2_MOUSE;sp|P61080|UB2D1_MOUSE;sp|Q6ZWY6|U2D2B_MOUSE	P61079	Ubiquitin-conjugating enzyme E2 D3 OS	Ube2d3	217480000	94324176	2.64632e+08	156382640	659581650	273305300	187912620	115572096	2.14722e+08	427461900	695614700	664716650	199230000	175300740	2.16666e+08	162869408	312355440	198373300	289203620	168350400	141684550	350098180	417770100	371003000	4	4	4	2	1	2	3	3	2	3	1	2	1	4	3	2	1	2	3	3	2	3
sp|P61082|UBC12_MOUSE	P61082	NEDD8-conjugating enzyme Ubc12 OS	Ube2m	119510000	137404980	1.24873e+08	149483280	237962340	250210000	90369896	132995520	1.29626e+08	380726820	174343620	188307850	106990000	155354220	1.09578e+08	159998384	156502692	129259010	103937800	134952480	103888958	189599580	218948400	170354270	1	6	6	5	5	5	5	4	6	4	5	5	6	3	4	5	5	5	5	4	6	4
sp|P61087|UBE2K_MOUSE	P61087	Ubiquitin-conjugating enzyme E2 K OS	Ube2k	69149000	75637782	90787050	111682320	213860250	155601800	81911334	73879776	5.87554e+07	390835780	298243000	255148400	80155000	111442968	1.12183e+08	133318576	115718706	108909470	83911704	85790016	73675966	169289246	210964600	139879780	1	10	10	6	6	5	7	7	5	7	6	3	9	9	8	6	6	5	7	7	5	7
sp|P61089|UBE2N_MOUSE;sp|Q9CQ37|UBE2T_MOUSE	P61089	Ubiquitin-conjugating enzyme E2 N OS	Ube2n	816140000	772671420	1149337260	819414560	1838003400	1402748000	850732420	972103680	9.85212e+08	2305446400	1440804200	1532778950	784700000	1090475460	9.14424e+08	1106996320	951403320	779567900	797246700	1032225120	704203400	1222580640	1397436700	1060482600	2	14	14	12	13	12	12	12	13	12	12	12	13	11	13	12	13	12	12	12	13	12
sp|P61161|ARP2_MOUSE	P61161	Actin-related protein 2 OS	Actr2	1290000000	1214648460	2242917600	1439637920	3215470500	2045172000	1469075800	1842134400	2502013400	3423278600	1.77004e+09	2371454000	1240000000	1576274400	1.77012e+09	1505669760	1561665690	1224784500	1303956200	1691409600	1675510000	1807033180	1.85141e+09	1651757600	1	21	21	17	17	19	17	20	19	19	20	18	18	14	18	17	17	19	17	20	19	19
sp|P61164|ACTZ_MOUSE	P61164	Alpha-centractin OS	Actr1a	146350000	168586200	318218400	211123840	379675620	297763000	181529760	195488640	303573060	451263220	300353900	349346450	178710000	222801840	2.63863e+08	225333440	190809540	189936900	185296360	218635200	194921740	234939020	2.33202e+08	207228650	1	11	4	9	10	10	8	10	9	9	9	9	8	9	8	4	4	4	4	4	4	4
sp|P61202|CSN2_MOUSE	P61202	COP9 signalosome complex subunit 2 OS	Cops2	104760000	84997404	2.08669e+08	133986256	465522390	327054600	98294008	135924480	2.59093e+08	443323160	358957500	359389300	111200000	176299380	175803300	230931680	199220580	162898500	116520280	151269120	174986840	250894580	286789800	221595750	1	16	16	11	8	13	11	14	15	9	12	14	13	14	15	11	8	13	11	14	15	9
sp|P61211|ARL1_MOUSE	P61211	ADP-ribosylation factor-like protein 1 OS	Arl1	18258000	1.01357e+07	38202696	28855760	105214464	101585260	9.80222e+06	16767648	42560400	145599200	6.0146e+07	100763850	25965000	23801796	34007874	53404128	32640570	43883690	16698254	18506880	2.92003e+07	64506858	74962030	59619935	1	7	7	4	1	4	2	6	6	2	4	3	6	3	5	4	1	4	2	6	6	2
sp|P61222|ABCE1_MOUSE	P61222	ATP-binding cassette sub-family E member 1 OS	Abce1	127830000	185116320	348144120	573759680	988663590	761516100	197919560	215641440	2.32052e+08	1535430320	849355100	1183150100	186430000	267832620	297787020	638130880	487728810	394558900	227268500	308525760	291795570	718151080	793384900	648143300	1	25	25	13	11	15	21	22	21	15	12	11	23	21	21	13	11	15	21	22	21	15
sp|P61255|RL26_MOUSE	P61255	60S ribosomal protein L26 OS	Rpl26	740840000	815836320	1331667060	1769865600	5425758000	3283515000	837325360	1012681440	1139591400	5994085200	3194565000	3982369500	886810000	1128831120	1126996020	2224230400	2603439900	1923866000	856870960	1121221440	9.26753e+08	3128496800	3133537000	2795407000	1	13	13	10	10	11	10	12	11	10	9	10	12	9	10	10	10	11	10	12	11	10
sp|P61290|PSME3_MOUSE	P61290	Proteasome activator complex subunit 3 OS	Psme3	101590000	71310780	2.03036e+08	393503200	993952350	680846300	68348520	87026400	78472572	1279933900	869962500	908816150	110260000	132582600	170046240	465081920	462416040	351473000	94941734	114535296	1.086e+08	653272680	794889700	616426250	1	10	10	9	5	8	8	10	9	7	6	4	10	9	9	9	5	8	8	10	9	7
sp|P61327|MGN_MOUSE;sp|Q9CQL1|MGN2_MOUSE	P61327	Protein mago nashi homolog OS	Magoh	302200000	246085920	636271920	362584480	861574050	544475300	327378620	361739520	315313860	970064100	602776900	799227300	263030000	433146960	4.35077e+08	394085280	490532490	359359200	263753620	404637120	340960170	576418180	555062200	524416800	2	10	10	9	6	9	9	9	8	9	9	8	8	9	9	9	6	9	9	9	8	9
sp|P61358|RL27_MOUSE	P61358	60S ribosomal protein L27 OS	Rpl27	1102100000	969403500	1.51277e+09	2273364800	5284777500	3661319000	1113793800	1428710400	1293077900	7013091000	5296687000	4889226500	973580000	1275828300	1347165780	3151620800	2862939600	2249401000	1004898340	1378684800	1.04087e+09	3996056800	4563933000	3598305500	1	10	10	10	10	8	9	9	9	10	10	7	9	10	9	10	10	8	9	9	9	10
sp|P61514|RL37A_MOUSE	P61514	60S ribosomal protein L37a OS	Rpl37a	469760000	477415620	739060860	1096672960	2496708900	1856925000	526733560	730179360	567423080	3353873800	2.01284e+09	2304913500	490400000	657893520	675403440	1081795680	1325487510	1179196500	518396140	824139360	4.37112e+08	1924285800	1712587800	1717945100	1	6	6	5	5	6	5	6	6	6	6	5	6	5	6	5	5	6	5	6	6	6
sp|P61620|S61A1_MOUSE;sp|Q9JLR1|S61A2_MOUSE	P61620	Protein transport protein Sec61 subunit alpha isoform 1 OS	Sec61a1	69272000	57243096	90807660	149883888	406788480	268812000	52491134	45017856	1.26629e+08	287822460	146718000	200556950	72081000	105859782	9.55219e+07	205200320	123744240	130240200	51843686	65476512	88661385	136635042	166146640	132839195	2	5	5	5	3	4	3	5	5	5	3	4	5	3	4	5	3	4	3	5	5	5
sp|P61750|ARF4_MOUSE	P61750	ADP-ribosylation factor 4 OS	Arf4	70680000	57369240	1.27371e+08	123724528	315477720	206993100	45770298	30177360	1.15851e+08	210854800	104671380	173333590	79532000	87160248	1.18869e+08	150662848	143436906	120387690	50187400	56138832	5.28116e+07	122514560	106690320	115303920	1	4	4	2	2	2	3	4	4	2	2	4	3	2	4	2	2	2	3	4	4	2
sp|P61759|PFD3_MOUSE	P61759	Prefoldin subunit 3 OS	Vbp1	65054000	52462764	3.08312e+07	93776512	287584290	150414200	70525004	87582384	49699051	361904540	192325980	201368850	63257000	85776606	5.59026e+07	110504464	137708478	93347980	67545318	76666176	51028452	170058734	144329130	124691955	1	7	7	4	3	3	6	7	5	4	6	3	7	5	5	4	3	3	6	7	5	4
sp|P61804|DAD1_MOUSE	P61804	Dolichyl-diphosphooligosaccharide--protein glycosyltransferase subunit DAD1 OS	Dad1	54788000	61570098	75112458	58933888	206213850	163357000	47410296	39833856	71808445	166235812	84724420	119573455	60748000	73813950	68403216	86182080	82015605	71854810	43249730	47047392	5.90428e+07	100501168	89086250	79102005	1	3	3	2	3	2	2	3	3	3	2	2	2	2	3	2	3	2	2	3	3	3
sp|P61924|COPZ1_MOUSE	P61924	Coatomer subunit zeta-1 OS	Copz1	62432000	67857588	9.4255e+07	242008320	252347130	163579700	43893106	82017360	87533779	343157700	186168840	200574600	59571000	98017830	9.88579e+07	251321600	113563377	103396990	49633608	75985776	72213258	149322164	152824980	138093600	1	6	6	4	3	3	5	5	5	5	6	4	6	5	5	4	3	3	5	5	5	5
sp|P61957|SUMO2_MOUSE	P61957	Small ubiquitin-related modifier 2 OS	Sumo2	709690000	795994920	9.87824e+08	815904960	1813789800	1194798600	709861580	852003360	1119998940	1832418740	1321653300	1399292000	750080000	1069438320	8.47153e+08	1102254080	911371230	736639200	667818180	875655360	794864390	1157645660	1103436400	1061629850	1	4	3	4	4	4	4	4	4	4	4	4	4	4	4	3	3	3	3	3	3	3
sp|P61961|UFM1_MOUSE	P61961	Ubiquitin-fold modifier 1 OS	Ufm1	0	32177232	7.59121e+06	100107488	233900190	139423300	11837304	19139328	3.08869e+07	87487768	143344740	151078705	0	61825014	40365372	95716208	98256240	52458950	24981720	27313200	3.31054e+07	63328108	1.28892e+08	83906335	1	3	3	0	2	1	2	3	3	1	1	1	2	3	2	0	2	1	2	3	3	1
sp|P61963|DCAF7_MOUSE	P61963	DDB1- and CUL4-associated factor 7 OS	Dcaf7	9178300	7.23607e+06	18171150	6.12708e+06	1.35171e+07	14214810	6888806	8385120	8.10335e+06	25777848	0	0	9421000	1.00162e+07	1.5518e+07	7.723e+06	7.18985e+06	8375616	6617000	8908704	5.98597e+06	14657049	0	0	1	2	2	1	1	1	1	2	1	1	1	1	1	1	0	1	1	1	1	2	1	1
sp|P61965|WDR5_MOUSE	P61965	WD repeat-containing protein 5 OS	Wdr5	150250000	191817720	280034940	173357120	260598870	199827400	184247820	274466880	154305910	438476140	318578700	344227950	156720000	231040620	1.98241e+08	241631680	197372700	139226800	185520320	234770400	152495870	254402540	282087300	241716750	1	9	9	7	7	8	6	5	7	7	8	4	7	7	8	7	7	8	6	5	7	7
sp|P61967|AP1S1_MOUSE	P61967	AP-1 complex subunit sigma-1A OS	Ap1s1	4807900	4.28863e+06	7.27904e+06	26977696	14857911	17594610	4412521	6.35442e+06	20914523	28216446	21100640	9378504	8165300	9.82202e+06	1.02852e+07	9792640	1.30761e+07	9451781	7331127	1.11705e+07	1.12038e+07	1.2802e+07	1.6445e+07	11244109	1	2	2	1	1	1	2	1	2	1	1	2	1	1	1	1	1	1	2	1	2	1
sp|P61971|NTF2_MOUSE	P61971	Nuclear transport factor 2 OS	Nutf2	187000000	207480600	290284980	398399520	456091830	285527600	216538780	169063200	4.4834e+08	436759880	5.09124e+08	335155850	147460000	193920120	2.36534e+08	290303840	279173250	182365100	149330420	271213920	298473150	300383220	284198200	273098450	1	6	6	5	5	5	5	4	4	5	4	5	5	5	4	5	5	5	5	4	4	5
sp|P61979|HNRPK_MOUSE	P61979	Heterogeneous nuclear ribonucleoprotein K OS	Hnrnpk	4904900000	4757599800	8.12968e+09	9330742400	14872248000	10694054000	5668427600	6000091200	7.55582e+09	16727877000	12827793000	12633693500	4933800000	7169315400	6.82864e+09	9595075200	8189294400	6201671000	5252269200	6847156800	5985362000	9375494600	10172866000	8937077500	1	28	28	24	23	27	27	27	28	23	25	25	27	25	24	24	23	27	27	27	28	23
sp|P61982|1433G_MOUSE	P61982	14-3-3 protein gamma OS	Ywhag	634260000	757100520	8.07019e+08	780038560	1798656300	1390565000	472942440	628495200	1.06993e+09	1335476600	1140053200	982063650	654520000	929405340	8.58942e+08	774662880	918571590	724154900	545709080	719487360	671610450	833970340	9.86856e+08	798839000	1	16	14	11	12	12	13	13	14	11	12	13	11	12	13	9	10	10	11	11	12	9
sp|P62046|LRCH1_MOUSE	P62046	Leucine-rich repeat and calponin homology domain-containing protein 1 OS	Lrch1	7246000	1.28346e+07	1.2027e+07	20865856	39675258	36681310	17052518	18664992	12902650	38734668	11417043	35723600	10173000	17365824	17886732	20504624	17698230	17441340	14321224	16613424	1.31852e+07	1.74853e+07	26866950	20608140	1	5	5	3	3	2	4	4	5	3	3	2	4	1	5	3	3	2	4	4	5	3
sp|P62071|RRAS2_MOUSE;sp|P10833|RRAS_MOUSE	P62071	Ras-related protein R-Ras2 OS	Rras2	15084000	16284402	45553596	47133072	116765307	76996560	21276200	54617328	73114609	80505796	40798890	64918465	27022000	42888960	3.19799e+07	50291712	46529937	39686450	39749846	42968880	41193086	50593836	34614580	45441690	2	4	4	2	1	3	3	4	3	2	4	4	3	2	2	2	1	3	3	4	3	2
sp|P62073|TIM10_MOUSE	P62073	Mitochondrial import inner membrane translocase subunit Tim10 OS	Timm10	20788000	0	44237304	12284456	17464059	16225660	25729950	5004504	21573720	49168020	2.84491e+07	28720080	9595600	0	1.2384e+07	39578016	19856745	24466870	14322242	12324960	1.31558e+07	31760240	2.92997e+07	24916505	1	2	2	1	0	2	1	1	1	2	1	1	2	2	2	1	0	2	1	1	1	2
sp|P62075|TIM13_MOUSE	P62075	Mitochondrial import inner membrane translocase subunit Tim13 OS	Timm13	153760000	149257260	283937100	291639200	562472370	521157300	184196920	237699360	272998060	584207360	4.61075e+08	362389800	135260000	222814980	2.51456e+08	308040160	290085300	256131200	188167120	247276800	2.19504e+08	399586820	329760200	303562350	1	7	7	6	5	6	7	6	7	6	6	5	5	7	6	6	5	6	7	6	7	6
sp|P62077|TIM8B_MOUSE	P62077	Mitochondrial import inner membrane translocase subunit Tim8 B OS	Timm8b	0	0	1.1463e+07	61548112	77701761	93647970	17591040	14001984	1.35521e+07	146165000	6.28505e+07	114920915	0	0	18935094	67442528	39490470	35883520	23649158	28773792	2.90817e+07	57937920	80801490	55867545	1	4	4	1	1	2	3	3	4	2	2	1	4	3	4	1	1	2	3	3	4	2
sp|P62082|RS7_MOUSE	P62082	40S ribosomal protein S7 OS	Rps7	1231000000	1402957800	1.71489e+09	22923680000	7395661800	5585971000	1266799200	1589284800	1431521500	8415709200	2.99434e+10	6414363000	2799500000	3281058000	3.04794e+09	8752428800	6944364900	6309877000	2711035800	3424550400	2514121100	10102547600	11530321000	9460753000	1	18	18	15	13	15	18	16	15	16	17	15	17	18	17	15	13	15	18	16	15	16
sp|P62137|PP1A_MOUSE	P62137	Serine/threonine-protein phosphatase PP1-alpha catalytic subunit OS	Ppp1ca	1237400000	1140302340	1349529060	1669850560	2860550100	2567207000	1221091000	1560254400	1.9453e+09	3150751600	2662033000	2287793000	1235900000	1459854000	1469218200	1735112000	1546086150	1292694900	1290824000	1626868800	1436902700	1806618260	2.07813e+09	1693835200	1	22	6	18	17	19	19	18	20	19	20	20	20	20	19	6	6	5	6	5	6	6
sp|P62141|PP1B_MOUSE	P62141	Serine/threonine-protein phosphatase PP1-beta catalytic subunit OS	Ppp1cb	148070000	159440760	277108320	210387680	453320010	340482100	154705460	184563360	187828340	312642220	210316700	327566350	138220000	228688560	2.20445e+08	249592480	200956950	168662500	148831600	220618080	158635330	208459580	2.54478e+08	216794950	1	7	6	5	6	5	6	6	6	5	5	5	5	6	6	4	5	4	5	5	5	4
sp|P62192|PRS4_MOUSE	P62192	26S proteasome regulatory subunit 4 OS	Psmc1	254240000	252931860	4.04464e+08	710959360	1241456760	957138400	239667740	252266400	4.37381e+08	1465271120	9.96073e+08	1004090850	255770000	360469620	4.0985e+08	788495840	601357500	538134900	264761440	332320320	359085030	812187040	819091900	712336350	1	19	19	14	13	12	15	14	14	14	12	13	15	15	14	14	13	12	15	14	14	14
sp|P62196|PRS8_MOUSE	P62196	26S proteasome regulatory subunit 8 OS	Psmc5	251610000	218005740	4.18548e+08	774252000	1690650900	1047528400	221425180	320086080	396459910	1569887540	1.03238e+09	1211796050	295440000	380429280	4.04478e+08	758689920	797200920	576033200	268171740	362970720	355122510	810715960	849271500	797638800	1	21	21	15	12	15	18	19	19	12	15	14	20	17	18	15	12	15	18	19	19	12
sp|P62242|RS8_MOUSE	P62242	40S ribosomal protein S8 OS	Rps8	1810300000	1720945800	2929505400	4333928000	10293806700	6878810000	1912720200	2403043200	2746858000	12666376000	7.62975e+09	8678505000	1943800000	2440755000	2528709600	4791545600	5193339300	4016591000	2105224000	2581761600	2148077200	6951984600	7.28699e+09	6287106500	1	14	14	14	13	13	14	14	14	13	14	14	14	14	14	14	13	13	14	14	14	13
sp|P62245|RS15A_MOUSE	P62245	40S ribosomal protein S15a OS	Rps15a	483840000	438113880	1290048600	1576717760	4450523400	2340970000	602442220	693735840	8.95982e+08	5436772200	2543530000	3040565500	576610000	684817380	8.21185e+08	1778083200	1932309000	1523006000	608886160	768139200	790290370	2571749600	2448226000	2226371000	1	12	12	11	9	12	10	11	11	9	10	11	12	10	11	11	9	12	10	11	11	9
sp|P62257|UBE2H_MOUSE	P62257	Ubiquitin-conjugating enzyme E2 H OS	Ube2h	17813000	23286708	5.42029e+07	24534672	75726441	51463350	26034332	37453104	75035942	82729390	25842850	47582635	23688000	34700112	37534932	31404928	31557330	21904510	28804310	44196192	39636207	36041460	50766100	36530205	1	5	5	3	3	4	3	4	4	3	4	4	5	2	4	3	3	4	3	4	4	3
sp|P62259|1433E_MOUSE	P62259	14-3-3 protein epsilon OS	Ywhae	1048600000	967051440	1.6128e+09	2024268800	3873060900	2630349000	754673940	998101440	1602863800	3828768600	2681470000	2878185500	983630000	1293159960	1441051200	1637767680	1851543900	1522351000	766309680	1126651680	1147761040	2248489200	2.10212e+09	1827128000	1	20	20	18	16	16	17	18	18	17	17	16	19	17	18	18	16	16	17	18	18	17
sp|P62264|RS14_MOUSE	P62264	40S ribosomal protein S14 OS	Rps14	853090000	833785560	1228946820	2996856000	4858809300	3801751000	1047420200	1105850880	1577914600	6941988800	4441877000	5015424000	890550000	1228432320	1245819540	3586126400	2761624800	2240624000	946831620	1235100960	1090475720	3596602000	4.10267e+09	3387564500	1	12	12	10	9	8	12	11	9	9	8	9	12	12	12	10	9	8	12	11	9	9
sp|P62267|RS23_MOUSE	P62267	40S ribosomal protein S23 OS	Rps23	1084400000	694488420	1.5665e+09	2698283200	5711223600	4252522000	1051594000	1393588800	1.81469e+09	7285806600	4903767000	4680603500	837550000	1254410100	1125127380	3565582400	2987830800	2273374000	959933280	1090234080	1247215400	3658274200	4463195000	3201357000	1	8	8	7	7	8	8	8	8	8	7	7	8	8	8	7	7	8	8	8	8	8
sp|P62274|RS29_MOUSE	P62274	40S ribosomal protein S29 OS	Rps29	142620000	147325680	174127020	241392000	522854460	315028800	82927298	153588960	2.22464e+08	1101518300	792966900	606948200	133680000	184341060	1.2552e+08	267363040	373064670	282920700	83047422	162920160	2.10075e+08	548882580	555124900	413945450	1	4	4	3	3	4	4	4	4	4	4	3	4	4	4	3	3	4	4	4	4	4
sp|P62281|RS11_MOUSE	P62281	40S ribosomal protein S11 OS	Rps11	1243200000	1404271800	1.71118e+09	3692270400	8563171500	5978054000	1495645600	1530446400	1517865300	9934882200	7.08071e+09	7459243000	1324100000	1804779000	1.69208e+09	4618976000	4425672600	3203605000	1486789000	1793793600	1184230900	5354354000	6398535000	4908112000	1	14	14	12	13	11	13	14	13	13	12	12	13	12	14	12	13	11	13	14	13	13
sp|P62301|RS13_MOUSE	P62301	40S ribosomal protein S13 OS	Rps13	1121500000	1092472740	1.70774e+09	3202980800	6530503500	4150604000	1230558400	1425211200	1542203000	7841799400	5381959000	6088720500	1078700000	1432391400	1.57983e+09	3420747200	3325546800	2471053000	1202359800	1458907200	1293444800	4463784800	5270144000	4290185500	1	14	14	13	12	12	13	14	14	11	13	10	14	12	14	13	12	12	13	14	14	11
sp|P62305|RUXE_MOUSE	P62305	Small nuclear ribonucleoprotein E OS	Snrpe	298160000	202802760	5.23673e+08	373609760	864075060	684881100	325016860	353172960	694174800	1198911340	9.33833e+08	766645400	282620000	404107560	363093240	495538400	359205570	327879900	315712340	371913120	296430740	581170900	688571400	473478900	1	3	3	3	3	3	3	3	3	3	3	3	3	3	3	3	3	3	3	3	3	3
sp|P62307|RUXF_MOUSE	P62307	Small nuclear ribonucleoprotein F OS	Snrpf	129520000	115725294	2.29266e+08	190973600	526645800	372957000	144718880	196136640	2.13365e+08	611988140	2.4545e+08	336779650	127030000	143028900	1.99216e+08	184759040	219292380	168701800	113914200	225918720	176234300	314679100	199923130	188360800	1	4	4	3	3	3	2	4	4	3	3	3	4	2	3	3	3	3	2	4	4	3
sp|P62309|RUXG_MOUSE	P62309	Small nuclear ribonucleoprotein G OS	Snrpg	261640000	258411240	4.81917e+08	450221760	731107350	600111000	239861160	277447680	384719110	1081960480	621754100	649873000	208030000	250369560	313368180	436012160	464486940	328980300	200189700	326449440	404042510	535774880	4.821e+08	407026650	1	4	4	4	4	4	3	3	3	3	3	3	4	3	3	4	4	4	3	3	3	3
sp|P62311|LSM3_MOUSE	P62311	U6 snRNA-associated Sm-like protein LSm3 OS	Lsm3	98661000	148219200	160854180	111622400	182494080	200351400	124460680	148366080	182618360	274677040	2.31969e+08	194044100	99251000	161740260	1.15615e+08	157337936	108037260	108561010	137674320	176515200	136046520	160017670	171986100	157542135	1	3	3	3	3	3	2	3	3	2	2	3	3	3	3	3	3	3	2	3	3	2
sp|P62313|LSM6_MOUSE	P62313	U6 snRNA-associated Sm-like protein LSm6 OS	Lsm6	203510000	213906060	271158900	158592832	439572420	259445500	223522260	306426240	406586350	503712880	280122700	282805950	207030000	291616020	2.25597e+08	185683520	230220360	170889500	237906600	316742400	270759970	284767140	2.52347e+08	241063700	1	6	6	6	6	6	6	6	5	5	6	6	6	6	5	6	6	6	6	6	5	5
sp|P62315|SMD1_MOUSE	P62315	Small nuclear ribonucleoprotein Sm D1 OS	Snrpd1	793240000	406144260	589775760	927236320	1963053900	1559162000	901133600	501629760	1424183500	2359197400	2306942000	1438880950	685110000	897816780	8.01578e+08	1063665600	979663140	803318200	806337440	959623200	8.79105e+08	1084770620	1639605000	1218803100	1	5	5	4	4	4	4	4	5	5	5	5	5	5	5	4	4	4	4	4	5	5
sp|P62317|SMD2_MOUSE	P62317	Small nuclear ribonucleoprotein Sm D2 OS	Snrpd2	499540000	548857800	725169720	922408480	1859668200	1273267600	562322840	562502880	720236930	1866083840	1461181700	1222297800	432970000	626778000	645395280	949595040	984824460	715089700	484272780	584081280	729849710	946055320	1149667200	927842850	1	11	11	9	10	10	10	9	11	9	10	8	9	10	9	9	10	10	10	9	11	9
sp|P62320|SMD3_MOUSE	P62320	Small nuclear ribonucleoprotein Sm D3 OS	Snrpd3	649990000	670363380	9.57252e+08	938210240	1867314600	1334366000	746988040	862500960	1.03048e+09	2219633400	1494663500	1538179850	660140000	740465280	8.0706e+08	983526880	932271390	789851400	732491720	915831360	8.78774e+08	1249305260	1358332800	1039902700	1	4	4	4	4	4	4	4	4	4	4	4	4	4	4	4	4	4	4	4	4	4
sp|P62331|ARF6_MOUSE	P62331	ADP-ribosylation factor 6 OS	Arf6	41446000	28616292	82782126	73434528	194823900	236612200	3.36133e+06	56490048	48394110	160851282	6.34085e+07	173314175	46537000	50265756	90990402	54260128	86850360	112546030	8.68578e+06	53257824	45430781	104358038	84321050	120780715	1	5	5	4	3	4	3	4	4	2	4	4	4	4	4	4	3	4	3	4	4	2
sp|P62334|PRS10_MOUSE	P62334	26S proteasome regulatory subunit 10B OS	Psmc6	178370000	164000340	309905700	587370080	1216430730	712430400	151458040	205740000	348016880	1262337520	775828900	871062800	173230000	286898760	276490020	572886560	586956780	446854100	188940800	218285280	2.68069e+08	707136840	646917700	536012850	1	20	20	16	11	15	18	19	17	11	15	17	17	19	19	16	11	15	18	19	17	11
sp|P62340|TBPL1_MOUSE	P62340	TATA box-binding protein-like protein 1 OS	Tbpl1	3018500	0	0	7.44275e+06	3.83945e+06	0	3540095	0	7.17069e+06	0	0	7.55791e+06	2935600	0	0	8.19911e+06	0	0	3894359	0	5.21059e+06	0	0	6.36477e+06	1	2	2	1	0	0	1	1	0	1	0	1	0	0	1	1	0	0	1	1	0	1
sp|P62342|SELT_MOUSE	P62342	Thioredoxin reductase-like selenoprotein T OS	Selenot	5630400	6.3432e+06	2.97416e+07	6876248	32562513	32752620	2.41806e+06	19280592	1.35056e+07	40117106	0	0	9362700	13229352	19061502	1.4993e+07	1.06008e+07	16313430	6.12317e+06	16250544	1.31937e+07	1.7215e+07	0	0	1	2	2	1	1	2	1	2	2	2	2	1	2	0	0	1	1	2	1	2	2	2
sp|P62482|KCAB2_MOUSE;sp|P63143|KCAB1_MOUSE	P62482	Voltage-gated potassium channel subunit beta-2 OS	Kcnab2	204350000	248543100	294310800	224717120	442997370	267305500	241825900	272963520	392326170	363092720	288921600	363819450	186960000	311431140	2.13286e+08	239645760	255118950	163461800	205921040	247963680	353716060	186936548	338182900	239422250	2	14	14	9	8	13	8	8	8	10	9	11	10	7	10	9	8	13	8	8	8	10
sp|P62488|RPB7_MOUSE	P62488	DNA-directed RNA polymerase II subunit RPB7 OS	Polr2g	26811000	40664358	3.06182e+07	56687744	90974637	63282170	17862846	19700496	1.33894e+07	145027742	95324900	106950175	32627000	48117366	2.69593e+07	69955744	43952463	32235170	24953216	35072352	18367014	64354092	79160840	70441150	1	7	7	4	5	4	5	4	6	3	4	1	6	6	6	4	5	4	5	4	6	3
sp|P62627|DLRB1_MOUSE	P62627	Dynein light chain roadblock-type 1 OS	Dynlrb1	47437000	33388740	70810464	130538288	226269720	149772300	55501360	50744880	79243062	230110860	173269360	171173230	52571000	71946756	6.44269e+07	147709648	98044371	77246770	53788066	65698128	51555565	115492982	170867950	108683405	1	4	4	3	3	3	4	4	4	4	2	4	4	3	4	3	3	3	4	4	4	4
sp|P62702|RS4X_MOUSE;tr|V9GWY0|V9GWY0_MOUSE	P62702	40S ribosomal protein S4, X isoform OS	Rps4x	1825300000	2044978200	3.00686e+09	6335084800	11509265700	8352691000	2190532400	2634897600	2290312100	14352082800	11303974000	11187452500	2112800000	2990401200	2531182800	7324449600	5764748400	4490418000	2087612600	2750889600	2185501000	7641883400	9434678000	7542374500	2	25	25	21	20	20	23	24	25	22	23	23	23	24	24	21	20	20	23	24	25	22
sp|P62717|RL18A_MOUSE	P62717	60S ribosomal protein L18a OS	Rpl18a	1088200000	999862020	1.52514e+09	1956302400	6145634700	4107374000	1172227000	1437782400	1256143300	7321640600	3.93024e+09	4749085500	1113400000	1403877600	1391449800	2321985600	3065569200	2314508000	1225061200	1490918400	1.05716e+09	4046978800	3.75197e+09	3406450000	1	14	14	13	13	13	13	14	14	13	13	12	13	13	13	13	13	13	13	14	14	13
sp|P62748|HPCL1_MOUSE	P62748	Hippocalcin-like protein 1 OS	Hpcal1	191240000	201593880	2.12874e+08	161554592	234330300	162413800	162147040	211546080	2.68192e+08	184045310	1.34119e+08	235027400	170840000	266413500	1.91068e+08	191042080	122629140	123384970	149941220	210418560	160188540	145778370	162514220	191979050	1	11	6	10	10	9	9	8	7	9	10	9	6	7	8	5	5	5	5	4	4	4
sp|P62751|RL23A_MOUSE	P62751	60S ribosomal protein L23a OS	Rpl23a	899180000	802722600	1360617240	2227140800	5906047500	3345478000	948623300	1191024000	1341141800	7035157200	4.05773e+09	4573468000	1035700000	1304670600	1255121520	2454494400	2723552100	1928320000	1070630600	1338379200	1.02136e+09	3654690800	3.84435e+09	3194473500	1	15	15	9	9	12	12	14	13	8	9	12	12	14	14	9	9	12	12	14	13	8
sp|P62754|RS6_MOUSE	P62754	40S ribosomal protein S6 OS	Rps6	1218700000	1220285520	1.98557e+09	3874598400	7653568500	5295544000	1250918400	1664193600	1.84123e+09	8865143000	6302186000	6252336000	1247700000	1849060800	1.71008e+09	4617948800	3603525300	2897327000	1387432200	1856908800	1309588400	4696705800	5801422000	4496514000	1	18	18	12	12	13	15	18	16	11	13	14	18	14	15	12	12	13	15	18	16	11
sp|P62774|MTPN_MOUSE	P62774	Myotrophin OS	Mtpn	222380000	260592480	4.08257e+08	293710720	474252030	422409500	247536880	308188800	299549390	409111120	384351000	368584950	239430000	301563000	332878980	344796800	224103240	216333400	249206400	296926560	2.37397e+08	247216880	435576900	262420200	1	6	6	4	6	5	6	3	6	4	5	6	5	3	5	4	6	5	6	3	6	4
sp|P62806|H4_MOUSE	P62806	Histone H4 OS	H4f16	69421000000	73467054000	93246510000	53229504000	85821282000	66283380000	72502978000	86603904000	84290383000	90954236000	71655650000	77674120000	58126000000	76737600000	79878864000	50767648000	44573733000	38888660000	62852338000	90138096000	6.44656e+10	49682898000	43812670000	54000175000	1	16	16	15	14	15	16	15	15	14	15	14	15	15	15	15	14	15	16	15	15	14
sp|P62814|VATB2_MOUSE;tr|Q91YH6|Q91YH6_MOUSE	P62814	V-type proton ATPase subunit B, brain isoform OS	Atp6v1b2	103070000	139822740	2.37894e+08	164016448	191717550	266113400	62283276	115623936	77716758	338310680	175955010	238045550	113610000	152463420	179952780	172210080	139451220	134550100	110982360	118068192	97051165	152997978	175405340	143162680	2	10	10	9	10	10	10	7	9	7	9	5	9	8	9	9	10	10	10	7	9	7
sp|P62821|RAB1A_MOUSE	P62821	Ras-related protein Rab-1A OS	Rab1A	631640000	553062600	9.33427e+08	612296800	1043016750	1027786700	446535520	522637920	726229630	1389378480	709074300	895084450	483750000	657289080	8.16362e+08	770536960	653591970	614350700	461092920	450061920	5.21854e+08	790177420	709157900	688614750	1	12	5	12	10	12	8	10	11	8	11	12	12	8	10	5	3	5	3	5	5	1
sp|P62827|RAN_MOUSE;tr|Q14AA6|Q14AA6_MOUSE;sp|Q61820|RANT_MOUSE	P62827	GTP-binding nuclear protein Ran OS	Ran	2953500000	2370981600	3.65828e+09	3063624000	5707878300	4394919000	2452056600	2992334400	4.26069e+09	7706196000	6502199000	7396938500	2583300000	3399449400	3.44503e+09	3061056000	3617862300	3010904000	2510591600	3330979200	2880776500	5307581200	5312780000	4689252000	3	16	16	16	14	13	14	14	14	13	14	14	13	16	15	16	14	13	14	14	14	13
sp|P62830|RL23_MOUSE	P62830	60S ribosomal protein L23 OS	Rpl23	659250000	721517400	1286723520	2337051200	4108665600	2681570000	812577780	986437440	1122885220	4912464200	3.68592e+09	2060637500	642820000	841143960	1.02722e+09	2224059200	2014348500	1576978000	672012340	997816320	8.44628e+08	2459721200	2731421000	2362276000	1	10	10	9	9	9	9	9	10	9	10	9	10	8	9	9	9	9	9	9	10	9
sp|P62835|RAP1A_MOUSE	P62835	Ras-related protein Rap-1A OS	Rap1a	30010000	31798800	6.48693e+07	35688352	136354428	109056190	16503816	36240048	42615435	174083458	73062220	88460035	31103000	42615648	5.15676e+07	44892064	67681791	58935590	29619728	38835936	3.17515e+07	91118318	6.70075e+07	64724315	1	3	3	2	2	3	2	3	3	1	2	2	3	2	2	2	2	3	2	3	3	1
sp|P62843|RS15_MOUSE	P62843	40S ribosomal protein S15 OS	Rps15	433920000	374568840	583730160	993114080	3681423000	1886007000	451187780	369087840	730925950	2490085800	2682724000	2406754000	337370000	524811600	589555920	1418357760	1690491600	1089946200	397131980	401565600	549212610	1785268740	2167539000	1484806250	1	7	7	7	6	7	7	7	7	6	6	7	7	6	7	7	6	7	7	7	7	6
sp|P62849|RS24_MOUSE	P62849	40S ribosomal protein S24 OS	Rps24	467120000	331219980	5.03818e+08	1299853120	2327373000	1122552100	240482140	414331200	566884960	2594758800	2328887000	2124001000	275760000	335332800	540847620	1072636480	1147613130	914314500	242141480	387542880	4.26754e+08	1421761100	1369681500	1296233650	1	8	8	6	6	6	8	8	6	5	7	7	8	8	8	6	6	6	8	8	6	5
sp|P62852|RS25_MOUSE	P62852	40S ribosomal protein S25 OS	Rps25	1003900000	1160498520	1486530600	2729270400	4470913800	3873277000	1184137600	1460073600	1093520990	7407642200	4563306000	5331535500	998660000	1534095000	1109134020	3738494400	2569031100	2199621000	1119698200	1365724800	9.1758e+08	3985495200	4505622000	3777276500	1	8	8	6	6	7	6	8	7	6	7	7	7	7	7	6	6	7	6	8	7	6
sp|P62855|RS26_MOUSE	P62855	40S ribosomal protein S26 OS	Rps26	727090000	657091980	1082986800	1902032000	4417229700	3204653000	840878180	950862240	9.49036e+08	5254018800	3283808000	3720443500	724030000	845256780	9.23397e+08	2075286400	2157399900	1994213000	827359140	1048178880	746996170	3061921000	3163842000	2759224500	1	4	4	4	4	4	4	4	4	4	4	4	4	4	4	4	4	4	4	4	4	4
sp|P62858|RS28_MOUSE	P62858	40S ribosomal protein S28 OS	Rps28	325990000	555217560	8.57184e+08	2170987200	3412683900	2063774000	536974640	410145120	683730380	3811040200	2788269000	2991498500	535160000	709428600	739514280	2294422400	1724900400	1130883700	515046920	776278080	5.08267e+08	1908066200	2425445000	2093643000	1	5	5	5	4	4	5	5	5	5	5	4	5	5	4	5	4	4	5	5	5	5
sp|P62869|ELOB_MOUSE;tr|A6PWE0|A6PWE0_MOUSE	P62869	Elongin-B OS	Elob	99568000	108498294	143486820	198763200	299484000	243227700	77944188	171486720	142271590	389459000	281314000	310022250	109950000	160071480	139570920	249404160	166627800	136737800	83598160	125235072	85320149	236655280	275399300	239210450	2	9	9	5	5	6	7	7	7	6	7	6	7	7	7	5	5	6	7	7	7	6
sp|P62874|GBB1_MOUSE	P62874	Guanine nucleotide-binding protein G(I)/G(S)/G(T) subunit beta-1 OS	Gnb1	617290000	549554220	1.00464e+09	783736480	1579602870	1259342300	535203320	603741600	718940550	2014813800	9.06579e+08	1130323650	563580000	774892080	7.49737e+08	1052332160	899216640	776974100	496407340	655115040	545164480	1078942880	843440400	855071900	1	15	8	12	12	12	11	12	13	12	10	12	14	13	11	6	6	6	5	6	7	6
sp|P62878|RBX1_MOUSE	P62878	E3 ubiquitin-protein ligase RBX1 OS	Rbx1	42893000	52540290	6.5728e+07	94161712	177555780	111670950	47029564	74742912	6.2329e+07	181048456	1.29555e+08	158041630	42828000	78487848	5.57088e+07	148433824	81499473	73462180	47947800	61053264	44220011	111543698	1.10548e+08	104920425	1	4	4	3	3	3	3	4	3	3	4	3	3	4	4	3	3	3	3	4	3	3
sp|P62880|GBB2_MOUSE;sp|Q61011|GBB3_MOUSE	P62880	Guanine nucleotide-binding protein G(I)/G(S)/G(T) subunit beta-2 OS	Gnb2	196600000	161858520	337413180	429797600	484510950	423169300	181041120	155908800	314934730	559142420	211466200	428877350	188250000	336751920	2.61404e+08	458251040	224294400	220826700	177997300	233007840	193368530	257910500	316676800	271686450	2	9	6	7	5	8	6	8	7	5	5	8	7	3	7	4	3	5	4	5	5	3
sp|P62889|RL30_MOUSE	P62889	60S ribosomal protein L30 OS	Rpl30	784900000	755129520	1314189780	2482057600	5280795000	3274738000	845255580	1074345120	1189966770	6251524200	4380640000	4161164000	758430000	1001635920	1163695560	2848596800	2817061200	1996047000	778841260	1132833600	9.57768e+08	3420072400	3.74194e+09	2856476000	1	9	9	9	9	9	9	9	9	8	9	8	9	9	9	9	9	9	9	9	9	8
sp|P62892|RL39_MOUSE	P62892	60S ribosomal protein L39 OS	Rpl39	112480000	105890004	151827000	88342624	216791370	191613700	158746920	132321600	20482804	624737500	302987300	348199200	99633000	139244580	1.23175e+08	105650944	109542645	107253630	136198220	133552800	1.17269e+08	337461980	2.68335e+08	239704650	1	2	2	2	1	1	1	1	1	2	1	1	1	1	1	2	1	1	1	1	1	2
sp|P62897|CYC_MOUSE;CON__P62894;sp|P00015|CYC2_MOUSE	P62897	Cytochrome c, somatic OS	Cycs	654730000	668996820	1100120580	440771520	922984200	738316000	687150000	760091040	815361870	1189311600	690598700	772628750	692910000	926304300	8.78742e+08	484085120	503403930	480455600	609853260	737851680	625222060	640410160	573287000	607036450	3	8	8	6	6	8	6	8	7	7	8	6	8	6	6	6	6	8	6	8	7	7
sp|P62900|RL31_MOUSE	P62900	60S ribosomal protein L31 OS	Rpl31	766440000	753526440	9.2205e+08	2049435200	3947772600	2988110000	870379820	1091050560	1109456680	5135389400	3.7783e+09	3563535000	769380000	1060739640	1.04329e+09	2279014400	2004471900	1767190000	906976920	1108054080	9.45367e+08	2986292400	3319338000	2503299500	1	12	12	12	10	7	10	10	11	10	12	8	11	11	12	12	10	7	10	10	11	10
sp|P62908|RS3_MOUSE	P62908	40S ribosomal protein S3 OS	Rps3	1900600000	2310012000	3.65621e+09	5852643200	12786373800	8665126000	2217000400	2893708800	2820482600	15125342800	11330517000	11139268000	2019400000	3157410600	3.01813e+09	7228748800	6329148300	4867698000	2248558400	3017088000	2.13034e+09	8180902200	10280083000	7770059500	1	26	26	22	22	23	25	25	24	22	24	24	24	25	25	22	22	23	25	25	24	22
sp|P62911|RL32_MOUSE;sp|P17932|RL32P_MOUSE	P62911	60S ribosomal protein L32 OS	Rpl32	885270000	865939140	1373189340	2142739200	5046624000	3093172000	937272600	1104334560	9.75049e+08	4986584000	3.65854e+09	3746918500	879370000	1281807000	1224192780	2340817600	2593722600	1873693000	869382180	1232936640	748537150	2968564000	3183697000	2760107000	2	14	14	12	10	11	12	10	10	11	9	9	10	12	10	12	10	11	12	10	10	11
sp|P62915|TF2B_MOUSE	P62915	Transcription initiation factor IIB OS	Gtf2b	47128000	47261952	74628810	52943600	159634530	114999660	52195914	85283280	37166970	149622038	5.49649e+07	91366990	62777000	61119396	5.72491e+07	75555696	65327337	53995580	51987224	79508304	44869424	78697122	88498960	47249050	1	9	9	5	6	7	4	8	8	6	7	4	7	3	6	5	6	7	4	8	8	6
sp|P62918|RL8_MOUSE	P62918	60S ribosomal protein L8 OS	Rpl8	1468600000	1406374200	2313541200	3938798400	9045691200	5576015000	1678987400	1956571200	2611349600	9499216200	6810474000	7089475500	1529700000	1978227000	1.98983e+09	4161187200	4273700400	3229019000	1764499400	2088244800	1.82851e+09	5506365600	6329356000	5177451000	1	18	18	15	14	16	17	16	15	15	15	15	15	18	16	15	14	16	17	16	15	15
sp|P62960|YBOX1_MOUSE	P62960	Y-box-binding protein 1 OS	Ybx1	211190000	349668540	665112180	2715403200	5111299800	3728784000	238446140	394320960	4.46652e+08	6106490800	4.24897e+09	4386201500	355430000	603178560	684389400	3243726400	2292645600	1965917000	331491340	500826240	418669590	3360852000	3.59375e+09	2961670000	1	17	11	7	10	12	16	16	16	11	10	9	16	17	17	5	7	8	10	10	10	7
sp|P62962|PROF1_MOUSE	P62962	Profilin-1 OS	Pfn1	8610700000	8994987000	1.22885e+10	11808006400	16191252000	11091115000	8113765400	10373572800	1.70327e+10	18033177600	12492348000	14210721000	8344800000	10802788200	10247979000	8439817600	8420279400	6504805000	8429956200	10930723200	11589148000	10261160200	11018271000	10460449000	1	14	7	12	12	11	12	12	13	13	13	12	12	12	13	7	7	7	7	7	7	7
sp|P62983|RS27A_MOUSE	P62983	Ubiquitin-40S ribosomal protein S27a OS	Rps27a	2258000000	1939989600	2931978600	2786793600	5575818600	3999299000	2306075400	2375049600	4691305700	7089474000	5292716000	6240863500	2135800000	2606187600	2219010000	3612662400	2828690100	2277697000	2108685200	2513462400	2948408400	3938345200	4685780000	4054558000	1	11	3	10	8	9	8	11	11	9	10	10	10	9	10	2	2	2	2	3	3	2
sp|P62996|TRA2B_MOUSE	P62996	Transformer-2 protein homolog beta OS	Tra2b	518360000	472698360	8.31641e+08	317832800	1397682270	694509600	512674980	634210560	621809890	1459858300	829562800	1062247600	423310000	626265540	689665560	473641920	681246450	481949000	447187040	649140480	548405430	786179100	826615900	752613650	1	12	11	11	11	10	11	10	10	11	11	9	12	10	8	10	10	9	10	9	9	10
sp|P63001|RAC1_MOUSE;sp|P60764|RAC3_MOUSE	P63001	Ras-related C3 botulinum toxin substrate 1 OS	Rac1	2110600000	2197796400	2943657600	2406729600	3503484900	2877939000	2317375200	2824113600	2809842500	3744841600	2549173000	3198886000	2013000000	2768729400	2428819800	2973230400	2173807800	1897928000	2091582800	2929608000	2255945800	2311670200	2246959000	2371101000	2	11	6	11	10	11	9	10	10	10	10	10	10	8	8	6	5	6	5	5	5	5
sp|P63005|LIS1_MOUSE	P63005	Platelet-activating factor acetylhydrolase IB subunit alpha OS	Pafah1b1	309890000	267267600	4.88223e+08	315778400	829953000	533549900	325413880	398895840	3.60479e+09	908486200	4.49768e+08	574807550	453260000	660600360	625073820	808320800	569784240	485197800	492355700	585455040	628878830	658874100	774846600	658345000	1	18	18	15	11	14	10	15	13	14	15	15	17	11	12	15	11	14	10	15	13	14
sp|P63017|HSP7C_MOUSE;sp|P17156|HSP72_MOUSE	P63017	Heat shock cognate 71 kDa protein OS	Hspa8	12893000000	11595787200	20201922000	32255792000	69974118000	45274910000	13011058000	14541120000	1.55407e+10	74393270000	48853750000	52777030000	12110000000	15917796000	1.70733e+10	34484816000	35995428000	27432710000	11808800000	15135984000	12554095000	43278042000	41841800000	36768480000	2	55	47	49	46	49	50	54	52	49	49	50	52	50	50	41	38	42	42	46	45	41
sp|P63024|VAMP3_MOUSE;sp|P63044|VAMP2_MOUSE	P63024	Vesicle-associated membrane protein 3 OS	Vamp3	26233000	23159250	71305104	45571728	57829086	53939250	17504510	42857424	44299506	54539348	35822600	72555620	23259000	38667078	4.77987e+07	69197328	37102563	38334530	21200868	33207408	2.71506e+07	37403152	40282660	43403115	2	2	2	2	1	2	1	1	1	1	2	2	1	1	2	2	1	2	1	1	1	1
sp|P63028|TCTP_MOUSE	P63028	Translationally-controlled tumor protein OS	Tpt1	834170000	739558620	1215440400	2988980800	6679767600	3620185000	637563220	975097440	1453290900	6311499000	4670314000	5199866500	780330000	1037389860	1.02532e+09	3556851200	3232356300	2108052000	660407140	989871840	9.29541e+08	3426296200	4389836000	3520822000	1	11	11	8	9	10	11	11	10	10	10	9	11	11	11	8	9	10	11	11	10	10
sp|P63037|DNJA1_MOUSE	P63037	DnaJ homolog subfamily A member 1 OS	Dnaja1	207450000	216481500	306924120	675846240	1605266100	1030943800	239789900	350943840	371486250	1826930480	9.61776e+08	1267446500	271470000	403844760	3.76572e+08	819756960	720274950	549256800	288480840	372288960	297580360	828255760	845488600	769063450	1	19	19	8	8	10	15	19	16	10	11	12	18	15	16	8	8	10	15	19	16	10
sp|P63038|CH60_MOUSE	P63038	60 kDa heat shock protein, mitochondrial OS	Hspd1	2639900000	2925883800	4782756600	10156440000	19041129000	14351050000	2969709600	3326832000	3.54071e+09	24880112000	19708700000	17514624500	2977000000	4044754800	4.18122e+09	11392332800	8994237300	7856201000	2787182200	3575664000	2871726300	12686744800	1.58942e+10	12021062000	1	49	49	38	33	39	42	47	44	37	38	40	44	45	46	38	33	39	42	47	44	37
sp|P63073|IF4E_MOUSE	P63073	Eukaryotic translation initiation factor 4E OS	Eif4e	131630000	96402924	2.46276e+08	142700336	600624720	468325000	97563084	102591360	171904880	802530720	270822200	484316000	134750000	177534540	161252640	275751840	260805960	230717200	116113080	135587520	1.11129e+08	400303500	322257100	318176550	1	8	8	6	3	8	2	8	7	6	4	6	8	5	6	6	3	8	2	8	7	6
sp|P63085|MK01_MOUSE	P63085	Mitogen-activated protein kinase 1 OS	Mapk1	334520000	310984380	561938520	333668800	797551380	640681700	304351460	356529600	5.31296e+08	924272020	582336700	658150850	311270000	430453260	3.9677e+08	486499040	427800150	356830900	331552420	422301600	349643470	463842840	596235200	505460700	1	19	16	13	12	14	13	16	18	11	12	16	16	11	15	11	10	12	11	13	15	9
sp|P63087|PP1G_MOUSE	P63087	Serine/threonine-protein phosphatase PP1-gamma catalytic subunit OS	Ppp1cc	36299000	35930016	70313076	110894800	177269040	106977220	44124192	47624112	6.59906e+07	177459398	1.31139e+08	134113525	32872000	46415736	6.04464e+07	112526336	95621418	63994810	44088562	49319280	48918777	102424888	1.24242e+08	98778225	1	2	2	2	2	2	2	2	2	2	2	2	2	2	2	2	2	2	2	2	2	2
sp|P63101|1433Z_MOUSE	P63101	14-3-3 protein zeta/delta OS	Ywhaz	11661000000	9723337200	1.59466e+10	10907323200	23037966000	17090260000	10884456000	13116816000	1.51823e+10	22019050000	12744611000	17039133500	10240000000	14065056000	1.37579e+10	10745196800	11661556500	9747972000	11123686000	14883264000	11565666400	12629221800	11220374000	11927693500	1	25	19	20	21	22	19	23	23	22	22	23	22	20	22	15	15	16	15	17	17	16
sp|P63139|NFYB_MOUSE	P63139	Nuclear transcription factor Y subunit beta OS	Nfyb	11366000	1.14238e+07	19962846	1.05808e+07	1.5792e+07	24852010	12318818	13217904	2.69794e+07	20970434	1.53795e+07	34424560	12126000	21056850	18234354	1.01689e+07	1.11857e+07	10074424	13358196	16179264	1.47518e+07	1.5878e+07	19284639	15927360	1	2	2	2	1	2	2	1	2	2	2	2	1	1	2	2	1	2	2	1	2	2
sp|P63154|CRNL1_MOUSE	P63154	Crooked neck-like protein 1 OS	Crnkl1	29690000	32977458	6.56758e+07	54876448	215405460	102553350	31615008	19318176	24393958	282315340	134493590	168682815	37642000	43591950	4.87852e+07	72575104	89384823	52668550	43122480	37593072	34593778	130852566	92821080	84483490	1	14	14	7	6	8	5	10	10	5	5	4	12	8	11	7	6	8	5	10	10	5
sp|P63158|HMGB1_MOUSE	P63158	High mobility group protein B1 OS	Hmgb1	8871800000	8203827600	1.22465e+10	5599438400	13214731500	9170000000	10090925000	13540608000	1.67135e+10	12848940800	7.88243e+09	11579106000	8644800000	13481640000	9760483800	8069683200	6605215200	5642694000	9419757600	13483584000	9760518400	7446305200	8.10209e+09	7932616000	1	18	18	18	16	17	14	17	17	18	18	18	18	17	18	18	16	17	14	17	17	18
sp|P63166|SUMO1_MOUSE	P63166	Small ubiquitin-related modifier 1 OS	Sumo1	203840000	172646460	2.61651e+08	191230400	404000730	216163100	220549700	222302880	153572110	380726820	298932700	277263850	180950000	260684460	1.89035e+08	280699520	180056790	136056600	192351100	229275360	1.29809e+08	228432320	289318700	218083400	1	5	5	4	3	4	4	4	3	4	3	4	3	3	3	4	3	4	4	4	3	4
sp|P63168|DYL1_MOUSE;tr|Q80ZS7|Q80ZS7_MOUSE	P63168	Dynein light chain 1, cytoplasmic OS	Dynll1	41699000	39932460	9.40695e+07	56521680	179244360	130796950	38764422	68943312	91252922	168372650	75093700	112723490	40700000	56910654	69727752	74006336	79855497	67586830	38515012	76204800	70085238	85754534	70867720	84478195	2	2	2	2	2	2	2	2	2	2	2	2	2	2	2	2	2	2	2	2	2	2
sp|P63213|GBG2_MOUSE	P63213	Guanine nucleotide-binding protein G(I)/G(S)/G(O) subunit gamma-2 OS	Gng2	33198000	13185990	19373400	34924800	0	0	8.36063e+06	0	7.64901e+06	0	0	0	23091000	27976374	2.53572e+07	26693504	0	0	12867520	0	8.66031e+06	0	0	0	1	2	2	2	1	1	2	0	0	1	0	1	0	0	0	2	1	1	2	0	0	1
sp|P63242|IF5A1_MOUSE;sp|Q8BGY2|IF5A2_MOUSE	P63242	Eukaryotic translation initiation factor 5A-1 OS	Eif5a	1101900000	1061856540	2.00906e+09	4336324800	8492760900	5465582000	1191365400	1487289600	1523001900	9228952400	8.21913e+09	8255258000	1193700000	1683891000	1.86397e+09	4805755200	4419619200	3289279000	1163777600	1640088000	1173199440	5096160600	6506379000	5210809500	2	19	19	15	12	15	17	18	16	12	14	16	18	16	19	15	12	15	17	18	16	12
sp|P63254|CRIP1_MOUSE	P63254	Cysteine-rich protein 1 OS	Crip1	1104100000	777033900	1481584200	555235840	1052558820	1074710900	853307960	1049436000	1623654800	1094106320	5.22542e+08	874381000	1115300000	1045431540	1264217400	607366240	583850430	607040900	895534600	1124863200	1200900390	595127300	5.26095e+08	629946150	1	4	4	4	4	4	4	4	4	4	4	4	4	4	4	4	4	4	4	4	4	4
sp|P63260|ACTG_MOUSE;tr|V9GXQ2|V9GXQ2_MOUSE;tr|E9Q3M9|E9Q3M9_MOUSE	P63260	Actin, cytoplasmic 2 OS	Actg1	104020000000	95472612000	149271360000	109978880000	192705210000	165282700000	108070880000	140590080000	158329580000	200425220000	1.23989e+11	167754425000	93538000000	132280380000	1.17423e+11	116011968000	100143945000	85229910000	94708612000	126661968000	1.15517e+11	108518554000	108504440000	107047250000	3	33	2	31	28	31	31	31	32	31	31	30	32	29	31	1	1	1	2	2	2	1
sp|Q3THW5|H2AV_MOUSE;sp|P0C0S6|H2AZ_MOUSE	Q3THW5	Histone H2A.V OS	H2az2	2026400000	2122372800	2506038600	2274049600	3201611400	2439613000	1641423200	1769558400	2295815600	2161356000	1.85974e+09	2345332000	1993300000	3282240600	2153745000	2770187200	1667871000	1338558000	1768164200	2107814400	1139787080	1380665160	1688239300	1527413350	2	4	4	4	2	4	3	3	4	4	3	4	2	4	4	4	2	4	3	3	4	4
sp|Q61696|HS71A_MOUSE;sp|P17879|HS71B_MOUSE	Q61696	Heat shock 70 kDa protein 1A OS	Hspa1a	2472600	26469216	72029202	10811280	26607879	23906190	23207346	29476224	155883580	25557186	7.3313e+06	37160310	6406300	36501606	40824288	19520224	35662491	19560920	16274766	24073200	1.14684e+08	1.63707e+07	13217996	23200925	2	7	3	1	3	5	1	2	2	4	4	7	3	1	3	0	1	2	0	1	0	2
sp|Q8CGP1|H2B1K_MOUSE;sp|P10853|H2B1F_MOUSE;sp|Q8CGP2|H2B1P_MOUSE;sp|Q64475|H2B1B_MOUSE;sp|P70696|H2B1A_MOUSE	Q8CGP1	Histone H2B type 1-K OS	H2bc12	150610000000	170360100000	1.97458e+11	152802848000	213175260000	183478600000	154349160000	182567520000	2.15431e+11	214796540000	143754380000	178900400000	157500000000	217138500000	173275140000	175599840000	132556716000	100330280000	153147920000	202888800000	146576550000	126492134000	1.23789e+11	124418380000	5	15	0	13	13	13	13	13	13	13	13	14	12	13	13	0	0	0	0	0	0	0
tr|A0A075B5J3|A0A075B5J3_MOUSE;tr|A0A075B5J4|A0A075B5J4_MOUSE;sp|P01852|TCB1_MOUSE;sp|P01851|TCB2_MOUSE	A0A075B5J3	Ig-like domain-containing protein OS	Trbc1	80408000	44832366	1.09982e+08	55586928	230586750	167038100	137175500	124016832	179316260	251781000	74215900	166107680	87417000	79164558	1.12575e+08	91324928	109901070	92086450	104640220	130947840	1.3294e+08	133251558	83075410	114174320	4	4	4	3	2	3	2	4	4	3	4	3	4	2	3	3	2	3	2	4	4	3
tr|A0A075B662|A0A075B662_MOUSE;sp|P01849|TCA_MOUSE	A0A075B662	DUF1968 domain-containing protein OS	Trac	3357100	0	5.68108e+06	3.70836e+06	1.56272e+07	11202072	4.38748e+06	5.22534e+06	17173366	8.477e+06	8693355	21968955	4283600	0	6.03104e+06	2.10525e+06	5.40011e+06	5118694	5.47664e+06	6901200	1.57706e+07	5.99144e+06	10074427	9488287	2	2	2	1	0	1	2	2	2	1	1	1	1	1	2	1	0	1	2	2	2	1
tr|A0A075B663|A0A075B663_MOUSE;sp|P01723|LV1A_MOUSE;sp|P01727|LV1E_MOUSE;sp|P01728|LV2A_MOUSE;sp|P01729|LV2B_MOUSE;sp|P01726|LV1D_MOUSE	A0A075B663	Ig-like domain-containing protein OS	Iglv1	23149000	0	1.17201e+08	0	0	34037730	0	0	0	0	0	0	35075000	0	73892346	0	0	29606000	0	0	0	0	0	0	6	2	2	1	0	2	0	0	1	0	0	0	0	0	0	1	0	2	0	0	1	0
tr|F6YVP7|F6YVP7_MOUSE;sp|P62270|RS18_MOUSE;tr|A0A1Y7VKY1|A0A1Y7VKY1_MOUSE	F6YVP7	Ribosomal protein S18, pseudogene 6 OS	Rps18-ps6	1298300000	1248168600	2503840200	3537505600	8820281700	5833430000	1444440200	1712404800	2368339500	10349236400	6150034000	6854024500	1426300000	1697425200	1.8729e+09	4498793600	4537979100	3289410000	1484549400	1947888000	1.72382e+09	5476189600	5736632000	5131208000	3	18	18	16	14	16	16	17	16	17	14	17	17	18	17	16	14	16	16	17	16	17
				0	0	0	0	0	0	0	0	0	0	0	0	0	0	0	0	0	0	0	0	0	0	0	0
7913;317914;317915;317916;317917;317918;317919;317920;317921;317922;317923;317924;317925;317926;317927;317928;317929;317930;317931;317932;317933;317934;317935;317936;317937;317938;317939;317940;317941;317942;317943;317944;317945;317946;317947;317948;317949;317950;317951;317952;317953;317954;317955;317956;317957;317958;317959;317960;317961;317962;317963;317964;317965;317966;317967;317968;317969;31…				0	0	0	0	0	0	0	0	0	0	0	0	0	0	0	0	0	0	0	0	0	0	0	0
sp|Q9Z199|SPT4B_MOUSE;sp|P63271|SPT4A_MOUSE	Q9Z199	Transcription elongation factor SPT4-B OS	Supt4h1b	23618000	25969896	2.76408e+07	23226704	41078691	26126640	28262734	23701248	2.74698e+07	47474392	38146680	37538020	24178000	35852490	2.35421e+07	29162208	21792240	15353200	28304472	25113888	19967921	26920764	35467300	26946255	2	1	1	1	1	1	1	1	1	1	1	1	1	1	1	1	1	1	1	1	1	1
sp|P63276|RS17_MOUSE	P63276	40S ribosomal protein S17 OS	Rps17	648690000	707812380	1.0207e+09	2623982400	5514010200	3326745000	661486220	828079200	9.09252e+08	5776818000	3.59062e+09	4109273000	635280000	912967200	9.7734e+08	2469902400	2643583500	1867929000	709047180	867438720	821599170	3050416400	2838847000	2839708500	1	12	12	8	9	9	11	11	11	8	8	10	11	11	12	8	9	9	11	11	11	8
sp|P63280|UBC9_MOUSE	P63280	SUMO-conjugating enzyme UBC9 OS	Ube2i	429960000	407379420	558874500	378728640	713632140	455460800	519149460	580245120	604247610	839515180	4.79132e+08	533647750	464680000	595176300	4.08023e+08	447396960	396370260	292811200	525471240	549296640	4.47165e+08	408243560	547454600	404838050	1	10	10	7	7	9	5	8	7	6	8	8	9	7	8	7	7	9	5	8	7	6
sp|P63321|RALA_MOUSE;sp|Q9JIW9|RALB_MOUSE	P63321	Ras-related protein Ral-A OS	Rala	14536000	19863738	2.86259e+07	1.11881e+07	30574449	23429350	19693210	17672256	36205692	44849080	0	21261190	13019000	23732154	19479198	23666688	1.57218e+07	13092533	18202858	25685424	2.70148e+07	1.78759e+07	0	20768755	2	3	3	2	3	3	1	2	2	2	2	3	3	0	2	2	3	3	1	2	2	2
sp|P63323|RS12_MOUSE	P63323	40S ribosomal protein S12 OS	Rps12	1245600000	1280545560	1.77658e+09	3025617600	6640579800	4551595000	1294692400	1597708800	1658999500	8272561800	6475029000	5973642500	972380000	1523583000	1445310600	2819664000	3375089100	2454678000	1053222800	1604577600	1122053580	4757057800	4749943000	3542178500	1	10	10	9	8	10	9	10	9	10	8	8	10	10	9	9	8	10	9	10	9	10
sp|P63325|RS10_MOUSE	P63325	40S ribosomal protein S10 OS	Rps10	990080000	866766960	1343291100	3496075200	8160939000	3537262000	1028180000	1197296640	1336616700	8077738000	4656520000	5966406000	974140000	1341856800	1272543840	3583387200	3277438200	2181936000	1006852900	1306108800	1181381310	4057540400	4543869000	3806752000	1	15	15	14	13	12	14	15	14	14	14	13	15	15	15	14	13	12	14	15	14	14
sp|P63330|PP2AA_MOUSE	P63330	Serine/threonine-protein phosphatase 2A catalytic subunit alpha isoform OS	Ppp2ca	407710000	378011520	620745720	451985120	1339362540	708212200	446586420	413657280	587932790	1220902100	646186200	703070100	345030000	406091700	561993480	415416800	649083780	457321000	420586700	498636000	4.92686e+08	727920560	5.05508e+08	500430450	1	14	1	12	12	13	11	12	12	11	10	13	13	11	12	1	1	1	1	1	1	1
sp|P67778|PHB_MOUSE	P67778	Prohibitin OS	Phb	588170000	711649260	1191244260	1769009600	3706433100	2354463000	834037220	877741920	9.8427e+08	3978705600	2881274000	2719688500	667700000	977891940	1.00248e+09	1982153600	1691288100	1333187000	778546040	891699840	8.94514e+08	2156452400	2600587000	2042634500	1	18	18	13	13	16	16	16	15	16	16	14	15	17	16	13	13	16	16	16	15	16
sp|P67871|CSK2B_MOUSE	P67871	Casein kinase II subunit beta OS	Csnk2b	59418000	38781396	9.38799e+07	68069120	394761330	219163000	61217430	67319424	160237460	346967420	139419720	284447400	64358000	73269954	86039880	123050000	177794730	112711090	61044370	76856688	101479648	200085740	160576790	166672480	1	8	8	4	3	5	3	7	8	4	3	5	6	4	6	4	3	5	3	7	8	4
sp|P67984|RL22_MOUSE	P67984	60S ribosomal protein L22 OS	Rpl22	399270000	384305580	7.85502e+08	1096090880	3178194300	1792080000	473655040	487788480	1124157140	3400080800	2501939000	2242432500	413220000	726576300	644529660	1501047360	1115832780	863237600	510934200	600579360	586954390	1500935380	2164404000	1307317850	1	7	6	5	3	7	6	7	7	5	5	6	7	5	7	4	3	6	6	6	6	4
sp|P68033|ACTC_MOUSE;sp|P68134|ACTS_MOUSE;sp|P63268|ACTH_MOUSE;sp|P62737|ACTA_MOUSE	P68033	Actin, alpha cardiac muscle 1 OS	Actc1	5100400000	4779675000	10299641400	2785766400	11309981400	8392122000	5622617600	12923712000	8.13283e+09	13491878200	2310077000	7316454500	3612200000	3702063600	7.01248e+09	2320273600	5528825100	4442472000	3764564000	9555408000	5481730600	6565543200	2318228000	4608062000	4	4	4	2	1	1	1	2	1	1	1	2	1	1	1	2	1	1	1	2	1	1
sp|P68037|UB2L3_MOUSE	P68037	Ubiquitin-conjugating enzyme E2 L3 OS	Ube2l3	523280000	389325060	631270560	928092320	1521474300	887105800	643538880	810557280	5.1251e+08	1596857340	9.51514e+08	1099877400	582800000	732463020	729827580	720563680	652476870	556723800	635466140	740910240	4.79245e+08	892568360	724874700	718531500	1	10	10	9	8	7	10	10	8	8	9	9	9	10	10	9	8	7	10	10	8	8
sp|P68040|RACK1_MOUSE	P68040	Receptor of activated protein C kinase 1 OS	Rack1	1979900000	1893342600	3.69427e+09	4520022400	11121529500	7245479000	2171903000	2600812800	3.53875e+09	15295648600	8709448000	9228479000	2074100000	2710782000	3.08271e+09	3959342400	6082392600	4556180000	2259451000	3054672000	2694024400	8482662200	7.69099e+09	6504554500	1	23	23	20	19	20	20	23	23	21	20	21	22	20	20	20	19	20	20	23	23	21
sp|P68181|KAPCB_MOUSE	P68181	cAMP-dependent protein kinase catalytic subunit beta OS	Prkacb	210180000	221303880	2.28551e+08	195510400	315509580	282684900	217404080	244218240	2.15162e+08	417937600	2.38093e+08	324283450	179470000	288028800	2.11582e+08	279484000	172601550	139973500	203457480	269490240	192414590	206196380	2.30611e+08	232256350	1	11	3	10	8	9	7	10	10	10	10	9	10	9	10	3	2	2	1	3	2	2
sp|P68254|1433T_MOUSE	P68254	14-3-3 protein theta OS	Ywhaq	861410000	727404120	1075525980	1082206560	1884678300	1436153000	691466320	851459040	1243913300	2440106800	1647965000	1737501300	862720000	1107307800	1.01225e+09	1030007680	1094327280	834417600	731901280	958832640	732846060	1345038620	1325770600	1150232850	1	16	15	14	12	14	12	13	14	13	14	14	15	12	14	13	12	13	12	12	13	12
sp|P68368|TBA4A_MOUSE	P68368	Tubulin alpha-4A chain OS	Tuba4a	206550000	279356400	362227620	371469760	741366270	476460100	253125700	280726560	4.51703e+08	628603800	684224200	564182250	192650000	351941760	291384180	397731840	419420970	280313800	257106080	281465280	326076260	382254480	718813700	403761400	1	5	5	4	4	4	4	4	4	4	4	5	4	4	4	4	4	4	4	4	4	4
sp|P68369|TBA1A_MOUSE;sp|P05214|TBA3_MOUSE	P68369	Tubulin alpha-1A chain OS	Tuba1a	132070000	53375994	175885740	169708848	346875750	249803900	71880980	77962176	1.26006e+08	324297700	213535300	189102100	121760000	82830618	1.14157e+08	120156720	145590642	117977290	70259306	58304448	78044522	141731014	351684300	188978550	2	3	1	3	1	2	2	3	2	2	2	2	2	2	2	1	0	1	1	1	1	0
sp|P68372|TBB4B_MOUSE;sp|Q9D6F9|TBB4A_MOUSE	P68372	Tubulin beta-4B chain OS	Tubb4b	4489900000	3161615400	8.3329e+09	10663534400	20853963000	13673780000	2798074800	3933878400	6407419300	20532882000	1.55991e+10	13832834500	3588500000	3946730400	5781379800	8863366400	9759833100	7335869000	2253343000	3421180800	3.8187e+09	10231927200	9800219000	8590078500	2	29	5	28	25	29	27	28	28	26	27	27	28	29	28	5	5	5	5	5	4	4
sp|P68373|TBA1C_MOUSE;sp|Q9JJZ2|TBA8_MOUSE	P68373	Tubulin alpha-1C chain OS	Tuba1c	0	0	17360490	42813696	60943401	44178440	0	0	0	38144350	6.1469e+07	21127050	0	0	1.47636e+07	53674624	32282145	25923590	0	0	0	21598472	5.70674e+07	1.52462e+07	2	1	1	0	0	1	1	1	1	0	0	0	1	1	1	0	0	1	1	1	1	0
sp|P68404|KPCB_MOUSE	P68404	Protein kinase C beta type OS	Prkcb	158440000	111366756	2.03434e+08	114121920	328986360	260690000	114290860	138970080	164615800	249517800	105409150	184566050	104460000	147838140	170733240	120654912	168411960	135938700	106146860	124742592	142589570	155751538	1.31906e+08	142371960	1	12	8	12	10	11	8	10	11	10	10	10	9	6	9	8	7	8	4	6	7	6
sp|P68433|H31_MOUSE	P68433	Histone H3.1 OS	H3c10	1075200000	1172902680	7.85694e+09	933142720	5610386700	7498571000	1835352200	998334720	4714298100	13504325800	8.04295e+09	3682849000	1025600000	1780864200	6.25239e+09	1024323840	2702046600	2815714000	1456045400	999851040	579102730	5591801400	6909331000	2766637500	1	1	1	1	1	1	1	1	1	1	1	1	1	1	1	1	1	1	1	1	1	1
sp|P68510|1433F_MOUSE	P68510	14-3-3 protein eta OS	Ywhah	901110000	830907900	1484332200	1219166560	2602802700	1567284000	829771800	1006940160	1266049600	2212278000	1338185200	1436886500	883930000	1064142900	1261002240	1302095840	1342054710	1044711900	791718960	1019070720	9.89052e+08	1251945660	1133678700	1046962700	1	19	18	18	16	16	18	18	16	16	15	16	16	15	14	17	15	15	17	17	15	15
sp|P69566|RANB9_MOUSE	P69566	Ran-binding protein 9 OS	Ranbp9	6971600	9.76079e+06	17033478	18594032	110463399	45436040	10831520	10254600	5.49751e+06	70234640	5.578e+07	78357175	8629700	15570900	21187080	33236768	42255918	26814390	13200406	13271040	1.05054e+07	38236764	46790920	38939430	1	7	6	2	2	2	2	5	3	2	2	1	3	5	5	1	1	1	1	4	2	1
sp|P70122|SBDS_MOUSE	P70122	Ribosome maturation protein SBDS OS	Sbds	154590000	114139296	2.67394e+08	227250880	405370710	280575800	169904200	215291520	275651970	500827300	373023200	324548200	160930000	218623320	1.94957e+08	295165920	230379660	188915100	163786020	215447040	177371690	279052560	294627300	239792900	1	14	14	11	8	13	11	11	11	11	11	11	11	12	10	11	8	13	11	11	11	11
sp|P70124|SPB5_MOUSE	P70124	Serpin B5 OS	Serpinb5	0	0	0	0	0	0	0	0	22669528	0	0	0	0	0	0	0	0	0	0	0	1.66768e+07	0	0	0	1	2	2	0	0	0	0	0	0	0	0	2	0	0	0	0	0	0	0	0	0	0
sp|P70168|IMB1_MOUSE	P70168	Importin subunit beta-1 OS	Kpnb1	1381500000	1075403880	1.80956e+09	2552420800	6177016800	4215449000	1296524800	1046856960	2.06516e+09	6690962200	4654012000	4493866500	1275900000	1615563000	1.55248e+09	2898244800	2942271000	2215341000	1328286400	1390478400	1438737200	3526631400	3.9919e+09	2917721500	1	39	39	31	29	34	29	36	34	28	29	33	35	32	34	31	29	34	29	36	34	28
sp|P70182|PI51A_MOUSE	P70182	Phosphatidylinositol 4-phosphate 5-kinase type-1 alpha OS	Pip5k1a	0	0	0	4.27007e+06	1.36514e+07	7503680	0	0	0	1.54626e+07	0	0	0	0	0	5.69822e+06	6.38841e+06	4520548	0	0	0	9.20425e+06	0	0	1	1	1	0	0	0	1	1	1	0	0	0	1	0	0	0	0	0	1	1	1	0
sp|P70195|PSB7_MOUSE	P70195	Proteasome subunit beta type-7 OS	Psmb7	55193000	128015136	146743200	264058880	717901380	551012200	45064824	109351296	2.58334e+08	771996380	612662600	755649450	123860000	149730300	144833340	396413600	316210500	242179700	77976764	147627360	195472090	414467360	5.09312e+08	452175350	1	10	10	5	7	8	7	9	9	5	7	8	9	9	9	5	7	8	7	9	9	5
sp|P70196|TRAF6_MOUSE	P70196	TNF receptor-associated factor 6 OS	Traf6	0	0	0	12102128	5.78291e+06	7311634	0	0	0	1.36486e+07	20614506	1.4949e+07	0	0	0	1.51724e+07	0	4290381	0	0	0	7.72826e+06	19138339	1.07875e+07	1	3	3	0	0	0	1	1	2	0	0	0	1	1	1	0	0	0	1	1	2	0
sp|P70202|LXN_MOUSE	P70202	Latexin OS	Lxn	40297000	33517512	4.99641e+07	34703952	48508443	38625350	13224838	25741152	18966284	6.71114e+06	0	5535393	40091000	47070108	42176304	37051104	18880236	21325490	20983016	23420016	12280143	1.00045e+07	0	9546532	1	3	3	3	3	3	3	3	3	2	3	3	1	0	1	3	3	3	3	3	3	2
sp|P70218|M4K1_MOUSE	P70218	Mitogen-activated protein kinase kinase kinase kinase 1 OS	Map4k1	13402000	21454992	1.43514e+07	30002800	1.28987e+07	10409391	1.87169e+06	2.70955e+06	0	1.40807e+07	43988230	13272094	8780100	14536782	1.60085e+07	20280352	1.40993e+07	10015998	6699458	6054912	0	19993486	3.07961e+07	22644950	1	5	5	2	2	3	3	3	2	2	3	0	2	4	2	2	2	3	3	3	2	2
sp|P70224|GIMA1_MOUSE	P70224	GTPase IMAP family member 1 OS	Gimap1	118690000	138627000	1.87757e+08	128672208	275891670	273383900	159500240	141199200	185247810	239823760	94004020	195809100	99923000	168822720	174264420	150049952	157074579	121590270	137684500	154807200	151786530	155789258	143415800	154949350	1	11	11	8	8	8	7	7	10	8	7	8	9	5	7	8	8	8	7	7	10	8
sp|P70227|ITPR3_MOUSE	P70227	Inositol 1,4,5-trisphosphate receptor type 3 OS	Itpr3	18010000	1.28626e+07	5.55192e+07	6.56569e+06	49050063	46385790	18361666	35213616	51210679	40245354	0	14150711	22706000	36459558	3.04341e+07	22737072	1.58468e+07	18467070	22146590	34747056	3.14959e+07	1.72671e+07	0	18038300	1	9	6	4	2	7	1	4	6	3	4	5	4	0	2	3	1	5	0	3	3	2
sp|P70245|EBP_MOUSE	P70245	3-beta-hydroxysteroid-Delta(8),Delta(7)-isomerase OS	Ebp	114520000	86304834	137044134	72179632	153851940	107185510	99156254	107617248	92790233	182232864	38811300	105762330	120020000	111090816	1.0477e+08	100436192	90214776	65948020	98560724	109339632	5.60709e+07	99673214	6.09005e+07	75016030	1	3	3	3	3	3	3	3	3	3	3	3	3	2	3	3	3	3	3	3	3	3
sp|P70248|MYO1F_MOUSE	P70248	Unconventional myosin-If OS	Myo1f	58449000	10070496	1.25863e+08	8.50556e+06	43939719	77680380	16911016	14723856	0	64429532	0	27532235	77362000	8.98671e+06	79468038	1.29028e+07	23133546	36893530	1.00748e+07	23033808	0	46029716	0	30026180	1	13	9	8	2	11	4	3	6	2	1	0	1	0	1	6	2	7	2	2	3	2
sp|P70268|PKN1_MOUSE	P70268	Serine/threonine-protein kinase N1 OS	Pkn1	15156000	4.12123e+06	37512948	1.18866e+07	38974338	28914320	20347784	20826720	25016465	24099308	23119580	23799260	15668000	14122872	22736952	23745440	1.46452e+07	15725240	20323352	22613904	18378021	1.39836e+07	19408367	1.72178e+07	1	3	3	2	1	3	1	3	2	2	2	2	2	2	2	2	1	3	1	3	2	2
sp|P70271|PDLI4_MOUSE	P70271	PDZ and LIM domain protein 4 OS	Pdlim4	0	0	6.1367e+06	3.67806e+06	0	15176350	47642400	33491232	45868615	29317870	0	1.33683e+07	0	0	1.27886e+07	1.34181e+07	0	16312120	21468602	44289504	23354408	26722734	0	19706225	1	5	5	0	0	1	1	0	1	4	3	3	1	0	1	0	0	1	1	0	1	4
sp|P70279|SURF6_MOUSE	P70279	Surfeit locus protein 6 OS	Surf6	255070000	231789600	2.60002e+08	43356400	560098800	133397300	73959736	283188960	93265980	141421710	77929830	258413650	99309000	207703980	1.87317e+08	208418880	196783290	124240400	116153800	171914400	196988610	186989356	2.53747e+08	202251350	1	7	7	5	5	4	5	5	6	5	5	3	5	5	5	5	5	4	5	5	6	5
sp|P70288|HDAC2_MOUSE	P70288	Histone deacetylase 2 OS	Hdac2	29983000	36802512	2.85105e+07	56061152	272912760	253105100	57152556	30045168	86912495	142517476	160984340	126377530	33698000	94247964	3.13299e+07	50127360	142452432	104374250	49475818	48942144	42687592	116405806	141647660	94653420	1	9	9	2	2	2	5	8	7	5	2	4	3	5	3	2	2	2	5	8	7	5
sp|P70290|EM55_MOUSE	P70290	55 kDa erythrocyte membrane protein OS	Mpp1	8797200	17683812	42139206	1.34507e+07	21948354	24600490	7.18331e+06	19060272	1.47237e+07	8.88645e+06	0	24113430	11510000	25373340	2.38568e+07	1.33094e+07	1.2694e+07	15074170	11166442	16910208	1.41611e+07	1.16726e+07	0	1.51421e+07	1	5	5	2	3	5	3	2	3	3	3	2	2	0	3	2	3	5	3	2	3	3
sp|P70295|AUP1_MOUSE	P70295	Ancient ubiquitous protein 1 OS	Aup1	13256000	18415710	3.20018e+07	15371192	44682057	22336810	0	12649608	11509653	21432504	0	26942725	11278000	26555940	21444018	21713296	19047501	14768940	0	15541632	1.05095e+07	1.36741e+07	0	22334310	1	2	2	2	1	2	1	2	1	0	1	1	1	0	1	2	1	2	1	2	1	0
sp|P70296|PEBP1_MOUSE	P70296	Phosphatidylethanolamine-binding protein 1 OS	Pebp1	1079600000	1003304700	1.66405e+09	607229280	2205189900	1566629000	1228522400	1548590400	1.82044e+09	3466468000	1363390600	1891021000	1000500000	1355259600	1.50371e+09	695123360	1229254380	997892500	1098116600	1515283200	1426262600	1903917000	1339899000	1292297700	1	13	13	13	11	13	8	13	13	12	13	12	13	10	12	13	11	13	8	13	13	12
sp|P70302|STIM1_MOUSE	P70302	Stromal interaction molecule 1 OS	Stim1	89102000	108019998	1.18712e+08	92055952	159937200	91570310	129051860	112653504	149230460	134920668	36031600	92519535	87653000	100007226	1.21941e+08	98316736	83439747	64628850	92509732	103998816	150147710	96495304	6.46604e+07	94445150	1	12	12	9	10	8	8	6	6	11	9	8	8	3	5	9	10	8	8	6	6	11
sp|P70303|PYRG2_MOUSE	P70303	CTP synthase 2 OS	Ctps2	55673000	68427864	84364974	46739312	118898334	103922300	62502146	73802016	85499930	80775494	88726770	112862925	52492000	90208728	6.51578e+07	84295456	63200682	44395900	60582198	70323552	89648346	56323504	73868960	71420725	1	7	7	6	5	6	4	6	7	6	6	4	5	6	6	6	5	6	4	6	7	6
sp|P70315|WASP_MOUSE	P70315	Wiskott-Aldrich syndrome protein homolog OS	Was	243750000	221908320	354533220	306636320	547195500	387760000	248066240	309018240	313626120	561839400	330972400	407009000	228220000	317265300	288567480	355222880	260726310	226040500	252066980	300710880	335542280	300119180	303468000	265756050	1	15	15	13	10	12	12	13	11	10	12	11	12	11	12	13	10	12	12	13	11	10
sp|P70318|TIAR_MOUSE	P70318	Nucleolysin TIAR OS	Tial1	72930000	78094962	9.68752e+07	85469888	280208700	149955700	68994950	99972144	1.07425e+08	341724340	218279600	216000700	69640000	93630384	1.08987e+08	122337808	133052139	93655830	66717684	93680064	84594910	159995038	168740330	133292800	1	10	6	7	7	7	6	9	10	7	7	8	9	7	7	4	4	4	4	6	6	4
sp|P70333|HNRH2_MOUSE	P70333	Heterogeneous nuclear ribonucleoprotein H2 OS	Hnrnph2	97857000	127460628	137990820	92266528	274314600	210648000	89475074	163879200	198505130	229281020	146442120	147550470	87094000	135486540	149930880	110504464	176902650	122098550	94253566	146992320	1.32793e+08	162192228	1.16555e+08	142864395	1	5	5	5	5	3	3	3	4	5	5	5	3	4	3	5	5	3	3	3	4	5
sp|P70335|ROCK1_MOUSE	P70335	Rho-associated protein kinase 1 OS	Rock1	30408000	28781856	41199390	35433264	58197069	30885870	25707554	25909632	5.47121e+07	37878424	6158603	1.46204e+07	17167000	37322856	2.45561e+07	43305040	32530653	21790540	20229696	22356000	24206839	24459534	42050800	44624495	1	9	7	7	4	5	5	5	4	6	5	7	4	2	3	5	3	4	4	3	2	4
sp|P70349|HINT1_MOUSE	P70349	Histidine triad nucleotide-binding protein 1 OS	Hint1	348660000	265690800	4.52211e+08	730596000	1114319430	749215200	319926860	374790240	335065310	1008029280	759756800	952676400	346820000	403700220	4.31917e+08	839633280	554125050	402261700	321056840	408849120	269341290	585640720	699272200	615437850	1	8	8	7	5	6	4	6	8	6	6	4	6	7	6	7	5	6	4	6	8	6
sp|P70353|NFYC_MOUSE	P70353	Nuclear transcription factor Y subunit gamma OS	Nfyc	24109000	17401302	2.9879e+07	1.64427e+07	51882417	35704050	34468462	25059456	9.17262e+06	48919068	34694000	33730915	20623000	22880682	2.68851e+07	33890752	20747232	17474090	24996990	27310608	20307915	22797968	35644950	26944490	1	4	4	3	2	2	1	4	3	3	2	3	3	2	2	3	2	2	1	4	3	3
sp|P70362|UFD1_MOUSE	P70362	Ubiquitin recognition factor in ER-associated degradation protein 1 OS	Ufd1	17545000	1.14921e+07	35204628	29415584	89015247	49570400	21054276	19896192	3.05787e+07	86656042	50954200	47504975	16000000	22046292	2.96495e+07	36768624	40153158	25829270	22081438	22383216	24771865	46129674	50421250	31552905	1	5	5	3	3	3	3	5	4	2	5	2	4	2	4	3	3	3	3	5	4	2
sp|P70372|ELAV1_MOUSE	P70372	ELAV-like protein 1 OS	Elavl1	664630000	746667360	7.97195e+08	925336000	2281016700	1330043000	718249900	836049600	779026540	2238493400	1635529500	1613721850	635290000	900300240	8.10687e+08	984930720	1108616490	769048600	669854180	871456320	703750890	1269938100	1395012300	1093629300	1	16	16	14	15	11	13	15	15	14	13	11	15	14	14	14	15	11	13	15	15	14
sp|P70388|RAD50_MOUSE	P70388	DNA repair protein RAD50 OS	Rad50	58104000	33700158	84116280	59170144	139686984	105278150	62357590	48325248	1.66744e+07	141148240	96637420	106053555	41746000	48819042	6.35928e+07	78572240	66120651	54151470	72688254	47771856	3.17124e+07	88615596	89006830	80245725	1	13	13	9	4	8	5	8	9	5	3	2	9	8	7	9	4	8	5	8	9	5
sp|P70398|USP9X_MOUSE;tr|F8VPU6|F8VPU6_MOUSE	P70398	Probable ubiquitin carboxyl-terminal hydrolase FAF-X OS	Usp9x	99414000	88892100	1.31119e+08	93826160	225377640	170286900	90947102	117726048	19218222	247235740	103156130	172925875	73957000	79044984	1.00838e+08	141257120	107396874	109628660	80497332	102700224	19857851	147113658	1.13669e+08	110649615	2	20	20	11	11	13	10	13	11	9	11	3	12	6	12	11	11	13	10	13	11	9
sp|P70399|TP53B_MOUSE	P70399	TP53-binding protein 1 OS	Tp53bp1	9867800	1.01713e+07	36411000	7.55352e+06	26536194	16452290	0	0	19207215	19614400	22225060	1.523e+07	12064000	14472396	1.50961e+07	0	1.47593e+07	10230576	0	0	1.65313e+07	1.81993e+07	18395135	17513742	1	4	4	2	2	4	1	2	2	0	0	1	1	2	1	2	2	4	1	2	2	0
sp|P70404|IDHG1_MOUSE	P70404	Isocitrate dehydrogenase [NAD] subunit gamma 1, mitochondrial OS	Idh3g	151180000	108453618	1.97801e+08	180684480	329926230	262026200	130965700	187907040	171109930	386630000	2.43966e+08	269692000	122280000	154881180	2.06993e+08	184040000	204509340	165020700	120022200	181517760	136633560	215569800	2.34874e+08	193655800	1	9	9	8	5	6	8	7	6	6	7	7	7	6	7	8	5	6	8	7	6	6
sp|P70429|EVL_MOUSE	P70429	Ena/VASP-like protein OS	Evl	425610000	481291920	5.25775e+08	320897280	897926310	644690300	686824240	826433280	770465540	1383003800	690807700	1091987850	404150000	695237400	4.52637e+08	678345760	567378810	396681100	584494880	772182720	553138440	693255880	709325100	724973750	1	19	19	15	12	14	10	15	15	17	18	15	16	12	15	15	12	14	10	15	15	17
sp|P70441|NHRF1_MOUSE	P70441	Na(+)/H(+) exchange regulatory cofactor NHE-RF1 OS	Slc9a3r1	520310000	578633040	8.04573e+08	516013920	1145080260	803776700	735698420	994278240	1081755730	1201457440	577968600	857172250	562880000	767717640	709451160	756584160	546972480	452722900	728287380	1006071840	722939760	690766360	635004700	632011200	1	19	19	14	14	15	13	15	16	15	15	17	15	10	14	14	14	15	13	15	16	15
sp|P70444|BID_MOUSE	P70444	BH3-interacting domain death agonist OS	Bid	10751000	15262110	6.0004e+07	1.62441e+07	56720358	46878350	12357502	9.23361e+06	10492117	62581252	2.76862e+07	49097005	15633000	15966414	34892730	27845680	29805030	28303860	12422654	16780608	1.44889e+07	30632412	34564420	23841620	1	3	3	1	2	3	1	2	2	2	1	1	2	1	3	1	2	3	1	2	2	2
sp|P70445|4EBP2_MOUSE	P70445	Eukaryotic translation initiation factor 4E-binding protein 2 OS	Eif4ebp2	33299000	31391460	41584110	25137296	91798218	0	40115308	45601056	48758564	0	40500020	41590460	30308000	37778814	2.94393e+07	42452464	65505753	0	34761646	39671856	2.97177e+07	0	50651150	40429090	1	2	2	2	2	2	1	1	1	2	2	2	1	1	1	2	2	2	1	1	1	2
sp|P70460|VASP_MOUSE	P70460	Vasodilator-stimulated phosphoprotein OS	Vasp	564540000	708469380	8.56208e+08	601322880	1480120020	1184423400	683678620	932497920	1.00688e+09	1545765600	744478900	1118604050	568080000	851235480	723136200	811111360	759287520	658812100	657251340	965118240	781411390	855282140	699961900	862167200	1	17	17	15	12	15	12	16	14	13	14	16	15	14	15	15	12	15	12	16	14	13
sp|P70670|NACAM_MOUSE	P70670	Nascent polypeptide-associated complex subunit alpha, muscle-specific form OS	Naca	353280000	226770120	4.28015e+08	1055841760	2673691200	1718982000	419609420	528366240	604308760	3214687000	2266605000	2292735000	368650000	436826160	543155940	996281280	1243559520	961120800	446637320	544799520	4.59652e+08	1826572140	2.07042e+09	1567019950	1	6	6	5	5	6	6	6	6	5	5	6	6	6	6	5	5	6	6	6	6	5
sp|P70671|IRF3_MOUSE	P70671	Interferon regulatory factor 3 OS	Irf3	9994300	26843706	5.45808e+07	1.46285e+07	65551950	55466710	10376474	28359072	1.22073e+07	70398722	54557360	39075335	21989000	25142076	2.72588e+07	39471872	22902561	22539860	22332884	23631264	19328292	33991378	38606480	41442200	1	4	4	1	3	4	1	3	3	1	3	1	3	3	3	1	3	4	1	3	3	1
sp|P70677|CASP3_MOUSE	P70677	Caspase-3 OS	Casp3	151970000	82214352	2.09508e+08	213075520	355398300	286104000	12643560	37105776	41394881	317753280	2.3408e+08	204245800	131770000	85568994	165800580	259898720	164700270	146746200	16493636	50035968	34690395	145966970	190534850	150545675	1	9	9	7	6	7	6	8	9	1	4	4	7	8	6	7	6	7	6	8	9	1
sp|P70697|DCUP_MOUSE	P70697	Uroporphyrinogen decarboxylase OS	Urod	72284000	31771206	1.07316e+08	81085456	44924193	89735000	71866728	14318208	21914937	144067768	70579300	24079895	50370000	37283436	73113288	75329712	51183090	60043850	67287764	18513360	3.34124e+07	70419468	69116300	63614130	1	5	5	4	4	3	3	3	5	2	1	2	4	2	1	4	4	3	3	3	5	2
sp|P70698|PYRG1_MOUSE	P70698	CTP synthase 1 OS	Ctps1	70795000	52749216	91353138	275837440	628534080	464984500	61962606	77982912	79449749	1020835220	624032200	608819100	84440000	127270098	1.24969e+08	311104640	320623110	228359200	82385722	128224944	95228895	434157200	5.09793e+08	425982750	1	18	16	8	5	7	12	16	18	8	7	7	18	16	17	6	3	5	10	14	16	6
sp|P70700|RPA2_MOUSE	P70700	DNA-directed RNA polymerase I subunit RPA2 OS	Polr1b	7930000	1.05715e+07	7.726e+06	1.35224e+07	138073275	69750950	7.40198e+06	16579728	7.25202e+06	178360906	1.10979e+08	112003370	13252000	22611312	1.25665e+07	26806496	91304388	38115760	12322890	30089232	8.29806e+06	62324756	5.74792e+07	71508975	1	8	8	1	1	1	3	6	5	1	2	1	8	4	6	1	1	1	3	6	5	1
sp|P80313|TCPH_MOUSE	P80313	T-complex protein 1 subunit eta OS	Cct7	1798600000	1305774360	1.86603e+09	5073854400	7511791500	5325674000	1697107800	1640347200	2214119200	7290521600	7.58147e+09	5890687500	1540900000	2163369600	1.87345e+09	4494856000	3836421900	3151074000	1693544800	2024481600	1650927700	4851546400	5972175000	4443387500	1	36	36	30	25	29	30	32	32	27	29	29	33	33	33	30	25	29	30	32	32	27
sp|P80314|TCPB_MOUSE	P80314	T-complex protein 1 subunit beta OS	Cct2	1447000000	1303645680	2374821600	5277582400	9441392400	6391359000	1577492800	1852502400	2326512900	10011265200	7.71795e+09	8524067500	1517400000	2112386400	1.88197e+09	5647716800	4433319000	3493115000	1590014200	1928966400	1.77983e+09	5311541800	6743803000	5629820500	1	41	41	35	29	36	38	39	39	33	35	34	38	41	37	35	29	36	38	39	39	33
sp|P80315|TCPD_MOUSE	P80315	T-complex protein 1 subunit delta OS	Cct4	957050000	981847080	1.53792e+09	3000280000	6411506400	4046328000	1150543600	1207988640	1596871100	7471577600	6116385000	6131433500	1038200000	1422010800	1354200660	3525179200	3103641900	2474590000	1142297800	1382054400	1206208210	3732205400	4323374000	3662198500	1	31	31	27	25	28	28	31	26	26	26	27	29	29	30	27	25	28	28	31	26	26
sp|P80316|TCPE_MOUSE	P80316	T-complex protein 1 subunit epsilon OS	Cct5	961390000	1235028600	1253142960	2963985600	6054993000	4541508000	1119494600	1074772800	1587454000	7261854400	5274951000	5197395500	1012400000	1691906400	1233852000	3570718400	2760191100	2307827000	1148609400	1424563200	1170337620	3605654800	4422858000	3485522000	1	37	37	24	23	23	27	32	31	22	24	24	30	31	32	24	23	23	27	32	31	22
sp|P80317|TCPZ_MOUSE;sp|Q61390|TCPW_MOUSE	P80317	T-complex protein 1 subunit zeta OS	Cct6a	1202400000	1199905380	2.07447e+09	3252115200	7134569100	5478944000	1403313000	1389182400	2.01917e+09	7225266000	7.03661e+09	6124903000	1408400000	1949056200	1.74993e+09	4367140800	3525786900	2727551000	1438739400	1779148800	1379910900	4226148800	5433582000	4281184000	2	29	29	24	22	26	28	28	27	26	24	25	26	27	27	24	22	26	28	28	27	26
sp|P80318|TCPG_MOUSE	P80318	T-complex protein 1 subunit gamma OS	Cct3	1603300000	2357316000	3.06965e+09	4998012800	11723842800	9204060000	2182083000	3773822400	3.35371e+09	11573627600	8.30921e+09	8963729000	2174700000	2994343200	2832775800	6795270400	5618988900	4517011000	2095145800	2928960000	2393900200	6931427200	7.89748e+09	6181383000	1	35	35	27	28	29	30	33	33	28	28	28	34	28	31	27	28	29	30	33	33	28
sp|P82198|BGH3_MOUSE	P82198	Transforming growth factor-beta-induced protein ig-h3 OS	Tgfbi	15018000	15195096	1.48928e+07	57629344	74031489	56079790	0	1.24582e+07	33934581	81390330	3.25016e+07	7.99563e+06	13299000	8.99013e+06	22912824	24491872	17943552	26404360	0	20187792	3.11095e+07	28406932	26680940	70914170	1	5	5	1	2	1	3	3	2	0	1	2	2	1	2	1	2	1	3	3	2	0
sp|P83510|TNIK_MOUSE;sp|Q9JM52|MINK1_MOUSE	P83510	Traf2 and NCK-interacting protein kinase OS	Tnik	11958000	4968891	22595430	1.16779e+07	57489777	25021000	5.6274e+06	6119712	23576994	37486136	17656529	40805035	10644000	16105698	1.37265e+07	21480464	1.40093e+07	13643650	13231964	15225408	1.40266e+07	18784560	24049630	1.49211e+07	2	6	2	2	1	3	1	4	3	1	1	3	2	1	5	0	0	1	0	1	0	0
sp|P83741|WNK1_MOUSE	P83741	Serine/threonine-protein kinase WNK1 OS	Wnk1	107500000	74870406	1.18727e+08	108302832	188324460	254284100	130884260	111852576	100869371	250498520	1.16992e+08	325448350	86892000	117986688	9.51495e+07	128435952	93988593	89573870	150002300	129128256	92445347	132251978	99155870	109248205	1	7	7	4	2	5	4	2	4	1	2	1	4	3	4	4	2	5	4	2	4	1
sp|P83870|PHF5A_MOUSE	P83870	PHD finger-like domain-containing protein 5A OS	Phf5a	117560000	148074660	176009400	116479344	503021610	304941800	119615000	173093760	193392990	605123100	320250700	290624900	131160000	174472920	147320280	196760160	217332990	167457300	129632120	173962080	166645980	302929320	2.4825e+08	231550350	1	8	8	5	7	6	4	7	7	5	7	6	7	7	6	5	7	6	4	7	7	5
tr|A0A2I3BPG9|A0A2I3BPG9_MOUSE;sp|P83882|RL36A_MOUSE;tr|A0A0A6YW33|A0A0A6YW33_MOUSE	A0A2I3BPG9	Ribosomal protein L36A, pseudogene 1 OS	Rpl36a-ps1	440050000	434158740	640036680	981729280	1638719100	1461436000	453834580	625151520	563827460	2564394200	1558889200	2373925000	393190000	540277380	4.83085e+08	1091297280	1231389000	890236700	533615240	585468000	5.22404e+08	1565191400	1354842500	1350595650	3	7	7	6	6	7	5	6	7	4	7	5	7	6	7	6	6	7	5	6	7	4
sp|Q8VCK3|TBG2_MOUSE;sp|P83887|TBG1_MOUSE	Q8VCK3	Tubulin gamma-2 chain OS	Tubg2	36767000	39007404	5.89473e+07	1.66307e+07	102820185	79266790	127005680	45755280	42740181	110645962	43074900	76844570	47777000	54544140	5.00878e+07	44482896	53515242	44784970	63980282	53454816	42391626	65187704	68269850	62481000	2	6	6	4	4	5	2	6	5	3	4	3	5	3	4	4	4	5	2	6	5	3
sp|P83917|CBX1_MOUSE	P83917	Chromobox protein homolog 1 OS	Cbx1	464240000	433094400	624455520	168923040	1126824480	491223800	528403080	659923200	726682140	658798660	428659000	489540400	489320000	605530620	562969020	446181440	416951820	284178300	482012820	638928000	5.15751e+08	412223020	403704400	384275800	1	8	8	6	7	8	5	7	7	7	8	7	7	6	5	6	7	8	5	7	7	7
sp|P83940|ELOC_MOUSE	P83940	Elongin-C OS	Eloc	207960000	183526380	325060920	653487520	737320050	554300300	139944460	245293920	326223020	889305580	604553400	685243600	219550000	278935920	286575180	570164480	403379460	339014900	187698840	263904480	2.55998e+08	465313920	568542700	464018500	1	7	7	7	7	7	7	7	7	7	7	7	7	7	7	7	7	7	7	7	7	7
sp|P84078|ARF1_MOUSE;sp|P61205|ARF3_MOUSE;sp|Q8BSL7|ARF2_MOUSE	P84078	ADP-ribosylation factor 1 OS	Arf1	742270000	588146400	1.60332e+09	928520320	1836410400	1495365000	642938260	1102766400	1441917000	2821456000	1658435900	1769412500	598750000	743579460	1128136440	1030932160	1055935980	829334800	605730360	890701920	1.04374e+09	1257622520	1369660600	1181949900	3	14	8	12	10	13	12	13	12	13	12	13	13	12	12	7	7	8	7	7	7	8
sp|P84084|ARF5_MOUSE	P84084	ADP-ribosylation factor 5 OS	Arf5	123450000	101911212	2.01525e+08	168546400	437995350	199919100	133520880	144348480	70767672	428046560	191738690	283741400	129180000	123400368	167847840	141207472	195827490	121342680	141542720	150569280	188060710	218813720	141975790	170656085	1	6	5	3	3	5	4	5	3	3	3	3	5	4	4	2	2	4	3	4	2	2
sp|P84089|ERH_MOUSE	P84089	Enhancer of rudimentary homolog OS	Erh	899320000	963503640	1184030760	821177920	2235456900	1338820000	939949940	1090104480	9.11563e+08	2064227000	9.63741e+08	1553500050	822380000	1250546940	1235528280	839188160	1276024860	730285700	681255780	1040999040	9.15966e+08	1210038740	1088409300	1179090600	1	6	6	6	5	6	5	6	5	6	6	6	6	5	5	6	5	6	5	6	5	6
sp|P84091|AP2M1_MOUSE	P84091	AP-2 complex subunit mu OS	Ap2m1	100060000	56963214	1.2173e+08	70347792	277882920	224167200	96269206	98619120	1.21433e+08	253780160	1.15324e+08	162932445	80735000	121923432	1.03832e+08	148750544	145509399	96743500	82703338	101625840	75309894	127627506	1.32713e+08	124083030	1	9	9	7	4	7	4	8	8	8	7	7	7	5	6	7	4	7	4	8	8	8
sp|P84096|RHOG_MOUSE	P84096	Rho-related GTP-binding protein RhoG OS	Rhog	931340000	1115047260	1266127260	906658080	1564341930	1308166000	1162556000	1247542560	1363767300	2072336800	601104900	1732665200	915400000	1313526960	1105328040	1089773600	967460760	833815000	1014823840	1264507200	1085938390	1125659100	1106341500	1176390150	1	13	12	10	13	10	11	10	10	12	11	12	11	9	10	9	12	9	10	9	9	11
sp|P84099|RL19_MOUSE	P84099	60S ribosomal protein L19 OS	Rpl19	668920000	781462080	1252565880	1899977600	7742776500	4531028000	701483440	1237213440	1.00856e+09	7261288600	3425092000	3398684000	828390000	1192717800	1313832540	1940380800	3211169400	2062071000	1030928600	1455278400	1283416200	3701840800	2707386000	2768049500	1	10	10	9	10	8	10	9	10	8	9	7	10	10	10	9	10	8	10	9	10	8
sp|P84104|SRSF3_MOUSE	P84104	Serine/arginine-rich splicing factor 3 OS	Srsf3	713610000	707444460	1165536720	899245120	2369268900	1493924000	830148460	942904800	1091588650	2309218400	1319751400	1696976900	710920000	950179680	9.70662e+08	1162225440	1241631990	911642100	809951340	1016789760	836495310	1302547040	1087573300	1201823800	1	7	7	5	5	6	5	6	7	6	5	6	6	5	6	5	5	6	5	6	7	6
sp|P84228|H32_MOUSE	P84228	Histone H3.2 OS	H3c3	47654000000	56830500000	93449862000	58091584000	95278923000	83522980000	45405854000	69176592000	93871365000	96086042000	69665970000	99734855000	59965000000	87798852000	73598310000	59377296000	43202160000	40156740000	56720924000	75466080000	52584108000	45790194000	48504720000	56167595000	1	13	1	11	13	12	10	10	11	11	13	12	10	10	10	1	1	1	1	1	1	1
sp|P84244|H33_MOUSE;sp|P02301|H3C_MOUSE	P84244	Histone H3.3 OS	H3-3b	6959900000	651849120	11400902400	7833598400	15112950300	11717426000	8842042600	3470040000	19846844000	13342129800	9485883000	7400998000	7059600000	1038677580	9157023000	8858572800	7569776700	6649429000	7918309400	3228854400	11830568200	7472709200	1.70065e+10	6587862500	2	1	1	1	1	1	1	1	1	1	1	1	1	1	1	1	1	1	1	1	1	1
sp|P85094|ISC2A_MOUSE	P85094	Isochorismatase domain-containing protein 2A OS	Isoc2a	116350000	49331502	1.24201e+08	139038368	295421850	146929600	135831740	127081872	341914110	277392880	104884560	128319030	101720000	75396006	173247660	120911712	141534864	107727850	133612500	133397280	146796690	135835378	179113000	133919375	1	6	6	6	4	4	5	6	5	5	5	6	5	4	5	6	4	4	5	6	5	5
sp|P97287|MCL1_MOUSE	P97287	Induced myeloid leukemia cell differentiation protein Mcl-1 homolog OS	Mcl1	1481000	3.84253e+06	2.89777e+07	63169376	310698720	58885810	14293738	0	1.54734e+07	68467458	173745880	179729950	3402800	1.03516e+07	2.65883e+07	88767200	68019507	42888090	15888944	0	11359224	57191064	156392610	139468535	1	6	6	1	1	2	4	4	4	1	0	1	4	5	4	1	1	2	4	4	4	1
sp|P97298|PEDF_MOUSE	P97298	Pigment epithelium-derived factor OS	Serpinf1	75017000	0	0	58721600	203999580	138191900	43353566	73707408	154966330	203914320	157932940	153517935	82626000	0	0	79325520	97585587	73442530	46713984	84032640	102284382	104995506	157991460	119368715	1	1	1	1	0	0	1	1	1	1	1	1	1	1	1	1	0	0	1	1	1	1
sp|P97303|BACH2_MOUSE	P97303	Transcription regulator protein BACH2 OS	Bach2	0	7.51792e+06	0	9.91556e+06	35476110	16329150	0	0	0	32982368	25690280	34636360	0	8.04115e+06	0	21194560	18674739	7962049	0	0	0	1.73178e+07	23232440	23181510	1	2	2	0	2	0	1	2	2	0	0	0	2	2	2	0	2	0	1	2	2	0
sp|P97304|RPAC2_MOUSE	P97304	DNA-directed RNA polymerases I and III subunit RPAC2 OS	Polr1d	0	0	0	23009280	85440555	68414750	13283882	1.00237e+07	0	96776318	47647820	59870565	0	0	0	31641184	35676828	32548260	20069870	17127936	0	45588392	48260190	45745270	1	3	3	0	0	0	2	3	3	1	1	0	3	2	3	0	0	0	2	3	3	1
sp|P97310|MCM2_MOUSE	P97310	DNA replication licensing factor MCM2 OS	Mcm2	364620000	152266320	586052220	923949280	2320363800	1743348000	85938542	144620640	190922530	2855026800	1.94077e+09	2090289500	355130000	337816260	538223280	1154435840	1087190640	876350700	161179940	233331840	2.13083e+08	1328272080	1.77642e+09	1355237600	1	37	37	25	16	29	29	33	32	12	15	16	33	30	33	25	16	29	29	33	32	12
sp|P97311|MCM6_MOUSE	P97311	DNA replication licensing factor MCM6 OS	Mcm6	447050000	135959580	7.67805e+08	1124664160	3081977100	2003252000	141308580	220008960	274453430	3927595000	2688994000	2574782000	549300000	318881520	692427300	1324095040	1466117550	1084968200	250397460	359743680	278574940	1937676400	2208921000	1748514900	1	38	38	26	13	29	33	34	32	12	17	20	35	33	33	26	13	29	33	34	32	12
sp|P97315|CSRP1_MOUSE	P97315	Cysteine and glycine-rich protein 1 OS	Csrp1	306520000	377985240	4.95396e+08	226292160	621923130	337246400	368271680	463980960	4.41772e+08	712568520	321170300	342657100	331560000	479439180	4.1683e+08	277412480	321977160	244734200	324904880	445292640	335664580	391835360	359354600	309545700	1	9	9	8	8	9	7	8	8	8	9	9	9	7	8	8	8	9	7	8	8	8
sp|P97350|PKP1_MOUSE	P97350	Plakophilin-1 OS	Pkp1	6922700	5.89802e+06	22447038	0	1.54841e+06	0	5.76056e+06	0	5.22881e+08	0	0	0	2886000	5145624	1.20825e+07	0	612254	0	2.5845e+06	0	402782820	0	0	0	1	14	14	2	1	1	0	1	0	2	0	14	0	0	0	2	1	1	0	1	0	2
sp|P97351|RS3A_MOUSE	P97351	40S ribosomal protein S3a OS	Rps3a	2557600000	2325648600	4.05412e+09	6864264000	13797291600	9882378000	2495423400	3255552000	3114736400	18092775200	12182192000	13103360000	2431700000	3440314800	3.51538e+09	8158536000	7084230300	5659986000	2486770400	3420792000	2490884100	9784568000	11259039000	9092221000	1	27	27	23	21	24	24	25	25	24	24	25	27	24	26	23	21	24	24	25	25	24
sp|P97352|S10AD_MOUSE	P97352	Protein S100-A13 OS	S100a13	217580000	227006640	303337980	118270096	121803966	154802700	197593800	229080960	1.26605e+08	142087468	27389450	135223710	206860000	281498220	2.15965e+08	185649280	111124494	107764530	159367900	217235520	160261920	80518998	52095340	89323120	1	6	6	5	4	4	3	2	3	4	4	3	3	1	4	5	4	4	3	2	3	4
sp|P97355|SPSY_MOUSE	P97355	Spermine synthase OS	Sms	14478000	0	3.15553e+07	19732512	69351255	62021950	38464112	1.16554e+07	23009522	205536280	6.20187e+07	152706035	13475000	0	23046102	17952032	28218402	42930010	27145988	32704560	3.09199e+07	108141354	81294730	76348605	1	8	8	3	1	3	2	3	3	3	2	1	6	4	5	3	1	3	2	3	3	3
sp|P97360|ETV6_MOUSE	P97360	Transcription factor ETV6 OS	Etv6	0	0	0	1.64967e+06	1.3086e+07	9229081	0	0	0	0	0	0	0	0	0	2068096	6.93178e+06	5415540	0	0	0	0	0	0	1	1	1	0	0	0	1	1	1	0	0	0	0	0	0	0	0	0	1	1	1	0
sp|P97364|SPS2_MOUSE	P97364	Selenide, water dikinase 2 OS	Sephs2	0	0	0	0	1.03456e+07	0	9963675	0	0	0	0	6163380	0	0	0	0	0	0	9963675	0	0	0	0	0	1	2	2	0	0	0	0	1	0	1	0	0	0	0	1	0	0	0	0	1	0	1
sp|P97370|AT1B3_MOUSE	P97370	Sodium/potassium-transporting ATPase subunit beta-3 OS	Atp1b3	87334000	68377932	6.53076e+07	220368640	370643310	275362000	72743226	96977088	81117921	450527680	330011000	410044800	87593000	111902868	9.3803e+07	253975200	200064870	171858900	84298544	100178208	81740428	264322900	2.54123e+08	213723850	1	9	9	5	5	4	6	7	6	4	4	4	7	4	7	5	5	4	6	7	6	4
sp|P97371|PSME1_MOUSE	P97371	Proteasome activator complex subunit 1 OS	Psme1	3684100000	3374089200	4714468800	4446406400	8371374300	6282498000	3755503800	4578120000	4763829600	7771451600	4752033000	5181687000	3537300000	4902534000	3.92401e+09	5356848000	4408468200	3528354000	3644134600	4610390400	3261741000	4152406200	4474690000	4019258000	1	20	20	18	19	20	20	17	19	18	20	19	20	18	19	18	19	20	20	17	19	18
sp|P97372|PSME2_MOUSE	P97372	Proteasome activator complex subunit 2 OS	Psme2	2817000000	1614380400	3.48075e+09	3179184000	7965000000	5469643000	2908222400	3189715200	3.36411e+09	5695720000	3.68948e+09	4024729500	2456400000	2960836200	2864790000	2912625600	3684131100	2926016000	2401767400	3021494400	2461899000	3102281400	2903010000	2548660000	1	17	17	17	15	17	17	17	17	17	16	14	16	17	17	17	15	17	17	17	17	17
sp|P97376|FRG1_MOUSE	P97376	Protein FRG1 OS	Frg1	140540000	107324892	163148760	134013648	310969530	244629400	161739840	168609600	2.42814e+08	369335380	199630530	259013750	131410000	185996700	166721160	197153920	160319520	141060800	132869360	174972960	173286870	194880380	176393910	172422850	1	10	10	10	6	7	8	8	8	9	7	9	8	7	9	10	6	7	8	8	8	9
sp|P97377|CDK2_MOUSE;sp|Q80YP0|CDK3_MOUSE	P97377	Cyclin-dependent kinase 2 OS	Cdk2	9756900	5019480	20109864	41510864	107941680	46254790	5.66324e+06	0	0	112115156	87491580	78470135	14801000	1.07285e+07	20799612	56208384	52454304	26798670	6.58045e+06	0	0	43489274	80149410	55503955	2	5	5	3	1	3	3	4	3	2	0	0	5	4	4	3	1	3	3	4	3	2
sp|P97379|G3BP2_MOUSE	P97379	Ras GTPase-activating protein-binding protein 2 OS	G3bp2	48038000	30307410	5.96948e+07	208846880	393582510	240660100	41349124	37629360	2.88689e+07	404282960	321149400	320153350	60201000	43252938	74837658	256132320	178639020	112636420	51436486	59739120	47182117	198237460	281564800	202869100	1	9	9	4	2	4	6	8	8	4	3	4	9	7	7	4	2	4	6	8	8	4
sp|P97384|ANX11_MOUSE	P97384	Annexin A11 OS	Anxa11	470330000	490266540	7.76818e+08	409236480	572396760	680217500	504235760	524180160	669641420	637732040	390997200	470866700	432550000	624176280	616829820	539314240	405928260	389174800	452327940	570576960	4.52632e+08	387705020	4.53405e+08	394142150	1	19	19	18	15	17	14	14	16	18	17	18	15	11	15	18	15	17	14	14	16	18
sp|P97386|DNLI3_MOUSE	P97386	DNA ligase 3 OS	Lig3	9661300	6.94396e+06	17159886	1.6571e+07	30399219	62175220	13204478	5.62153e+06	1.37221e+07	85880896	6.34419e+07	99692495	16419000	20391966	18275574	24469616	23074605	23708380	15553004	16457904	1.38236e+07	28778474	46999920	50051870	1	7	7	2	2	3	3	4	5	2	2	1	5	3	5	2	2	3	3	4	5	2
sp|P97390|VPS45_MOUSE	P97390	Vacuolar protein sorting-associated protein 45 OS	Vps45	0	0	4.068e+06	2312056	5.50668e+06	23900950	10463004	0	3.82077e+06	6.60251e+06	25412310	1.20922e+07	0	0	7.54601e+06	5.75506e+06	6.36228e+06	5865525	2.36899e+06	0	6.13078e+06	8.15431e+06	1.62326e+07	19031995	1	2	2	0	0	1	1	1	2	2	0	1	1	2	1	0	0	1	1	1	2	2
sp|P97425|ECP2_MOUSE	P97425	Eosinophil cationic protein 2 OS	Ear2	0	0	37859196	0	0	0	0	0	0	0	0	0	0	0	3.21983e+07	0	0	0	0	0	0	0	0	0	1	2	1	0	1	2	0	0	0	0	0	0	0	0	0	0	1	1	0	0	0	0
sp|P97426|ECP1_MOUSE;tr|Q923L6|Q923L6_MOUSE	P97426	Eosinophil cationic protein 1 OS	Ear1	8840800	22338000	90626292	0	0	0	0	0	0	0	0	0	18297000	34857792	5.80433e+07	0	0	0	0	0	0	0	0	0	2	4	2	1	2	4	0	0	0	0	0	0	0	0	0	0	1	2	0	0	0	0
sp|P97429|ANXA4_MOUSE	P97429	Annexin A4 OS	Anxa4	23240000	9.2595e+06	6.35008e+07	32711184	36552978	66553240	1.00562e+06	0	39491893	0	0	0	30657000	20357802	36986706	26578800	19511064	26256330	6.62097e+06	0	44089150	0	0	0	1	5	5	3	2	5	4	3	5	1	0	2	0	0	0	3	2	5	4	3	5	1
sp|P97450|ATP5J_MOUSE	P97450	ATP synthase-coupling factor 6, mitochondrial OS	Atp5pf	222100000	246033360	4.04203e+08	359502880	661652550	472818300	222422820	256802400	340837870	690426880	407926200	534194900	209870000	325175580	319564920	428273920	350316630	278348800	203091000	258927840	2.51828e+08	365280480	344348400	372379700	1	4	4	3	3	4	3	3	3	3	3	4	3	3	4	3	3	4	3	3	3	3
sp|P97452|BOP1_MOUSE	P97452	Ribosome biogenesis protein BOP1 OS	Bop1	35196000	43193808	5.63835e+07	159792944	443682360	305361000	41461104	80171856	102576679	682015320	342571900	412745250	60133000	80573166	80762346	225692960	207026280	158169400	68281332	77977728	98681424	273470000	305474400	250718250	1	20	20	5	6	6	8	15	15	4	10	5	18	12	15	5	6	6	8	15	15	4
sp|P97461|RS5_MOUSE	P97461	40S ribosomal protein S5 OS	Rps5	834440000	798110460	1368806280	2047894400	6439861800	3873146000	1058007400	1339804800	1559080400	7005547000	3.89806e+09	4173872000	908640000	1210023180	1264780740	2626036800	3152228400	2252152000	1046300400	1292254560	1232906300	3965126400	3259773000	3066158000	1	14	14	11	10	11	12	13	12	11	11	11	13	13	12	11	10	11	12	13	12	11
sp|P97465|DOK1_MOUSE	P97465	Docking protein 1 OS	Dok1	0	4.26078e+06	6.51771e+06	0	1.3659e+07	12713550	0	0	0	7.2975e+06	0	0	0	5735610	5.74895e+06	0	7009200	6454108	0	0	0	5763616	0	0	1	1	1	0	1	1	0	1	1	0	0	0	1	0	0	0	1	1	0	1	1	0
sp|P97470|PP4C_MOUSE	P97470	Serine/threonine-protein phosphatase 4 catalytic subunit OS	Ppp4c	20138000	7.43816e+06	2.93967e+07	18597456	47778849	62805330	12468464	36478512	43064276	88838144	6.27272e+07	50002450	17095000	19018836	2.899e+07	33784608	30454974	29205140	18066446	26022384	24062525	38447996	53942900	52284595	1	6	6	2	1	2	1	2	3	1	3	3	3	2	2	2	1	2	1	2	3	1
sp|P97480|EYA3_MOUSE	P97480	Eyes absent homolog 3 OS	Eya3	2470300	0	5719962	4.3252e+06	31544586	0	10682892	0	6.5318e+06	47828960	2.95233e+07	9.1577e+06	3710600	0	6.03694e+06	1.3816e+07	11345346	0	7.70025e+06	0	5.66053e+06	22130324	18790772	1.61478e+07	1	2	2	1	0	1	1	2	0	1	0	1	2	2	1	1	0	1	1	2	0	1
sp|P97492|RGS14_MOUSE	P97492	Regulator of G-protein signaling 14 OS	Rgs14	18562000	23495634	2.97334e+07	3.89086e+06	19251405	19691920	29594278	37952064	5.89939e+07	1.73008e+07	1.37386e+07	7358285	22968000	18838818	21020826	6875392	1.22929e+07	14290790	26286796	35006256	40165766	1.79634e+07	21510280	16252473	1	8	8	3	5	5	1	2	3	6	6	6	2	2	1	3	5	5	1	2	3	6
sp|P97493|THIOM_MOUSE	P97493	Thioredoxin, mitochondrial OS	Txn2	13661000	1.22584e+07	2.96303e+07	1.37424e+07	115067169	77179960	19418350	30106080	20783662	146313994	6.60962e+07	101859915	16909000	20462922	23197242	40781552	50459868	40239270	20358982	31399488	18514997	72735476	6.33416e+07	62360980	1	3	3	1	1	2	2	3	3	2	2	1	3	2	3	1	1	2	2	3	3	2
sp|P97494|GSH1_MOUSE	P97494	Glutamate--cysteine ligase catalytic subunit OS	Gclc	10630000	4390731	2.54135e+07	5.49004e+06	28546560	22965610	5.37891e+06	6.92155e+06	4.64923e+06	26147504	9722680	8.53678e+06	8162600	9.77471e+06	1.6139e+07	1.13704e+07	9.14398e+06	8918873	8.49043e+06	8.67853e+06	6.00273e+06	9350788	1.47351e+07	1.04197e+07	1	3	3	3	1	3	1	3	3	1	2	1	3	1	1	3	1	3	1	3	3	1
sp|P97496|SMRC1_MOUSE	P97496	SWI/SNF complex subunit SMARCC1 OS	Smarcc1	241470000	236046960	321062580	258648960	778196430	591936600	245561960	322807680	326345320	910183600	560976900	653667750	228800000	349090380	333840780	345378880	372379680	278872800	242314540	350399520	2.45945e+08	468935040	563129600	453763850	1	21	14	15	11	15	15	17	19	14	13	13	18	15	18	8	6	8	9	10	12	8
sp|P97742|CPT1A_MOUSE	P97742	Carnitine O-palmitoyltransferase 1, liver isoform OS	Cpt1a	72131000	38555388	9.3557e+07	21377744	56827089	79218320	73530140	70416864	1.09116e+08	73921770	16860448	58942175	64916000	67777434	69966828	41462928	41381361	39231880	73768352	64237536	84760015	38600762	22296120	37470950	1	10	10	6	6	8	5	5	6	7	7	7	7	1	6	6	6	8	5	5	6	7
sp|P97760|RPB3_MOUSE	P97760	DNA-directed RNA polymerase II subunit RPB3 OS	Polr2c	27432000	32355936	76320204	70301568	246006990	117089110	35822402	96081552	103149043	199821700	1.20451e+08	179447550	39394000	65007522	75502674	96555088	92567637	59907610	43904304	73846080	6.04602e+07	132182196	1.1912e+08	107585575	1	9	9	5	4	7	6	9	7	5	7	7	7	5	8	5	4	7	6	9	7	5
sp|P97770|THUM3_MOUSE	P97770	THUMP domain-containing protein 3 OS	Thumpd3	23809000	14857398	4.89268e+07	43430016	128711214	59661330	29860994	24395904	5.76021e+07	116055010	6.65017e+07	122425695	28824000	35190234	36140322	56997616	43050825	40755410	33920778	26969760	46817663	60500994	70282520	67806005	1	8	8	4	2	5	4	7	4	4	5	5	5	5	6	4	2	5	4	7	4	4
sp|P97789|XRN1_MOUSE	P97789	5-3 exoribonuclease 1 OS	Xrn1	8074200	7.8752e+06	0	8.69371e+06	0	11878556	8.85232e+06	8260056	0	12063799	24114420	21153525	8391800	11032344	0	1.2618e+07	0	8826649	8.76875e+06	9830808	0	1.04845e+07	1.58667e+07	11258582	1	3	3	1	1	0	1	0	1	1	1	0	2	2	2	1	1	0	1	0	1	1
sp|P97807|FUMH_MOUSE	P97807	Fumarate hydratase, mitochondrial OS	Fh	369030000	339695280	685955760	455734400	1312711650	1005451200	386198660	426669120	349875840	1627957480	839678400	830609000	402330000	474656220	591342120	555663840	630206730	528545700	338515540	468594720	346109000	808811100	800010200	680178050	1	19	19	13	16	17	15	17	19	14	16	15	19	16	16	13	16	17	15	17	19	14
sp|P97808|FXYD5_MOUSE	P97808	FXYD domain-containing ion transport regulator 5 OS	Fxyd5	12167000	1.19684e+07	1.23512e+07	27683040	53852958	0	18931746	15901920	0	56666756	45313290	99936065	12531000	16623414	1.06228e+07	34969312	28744092	0	19075284	16952976	0	29689412	42389380	72665050	1	1	1	1	1	1	1	1	0	1	1	0	1	1	1	1	1	1	1	1	0	1
sp|P97814|PPIP1_MOUSE	P97814	Proline-serine-threonine phosphatase-interacting protein 1 OS	Pstpip1	32077000	28546650	79360866	22392960	57153654	38865080	25350236	39679632	6.14374e+07	38080226	1.52871e+07	42255865	33194000	37983798	45850380	41978240	28881090	29253610	28029612	40684032	3.07646e+07	23901278	44471020	28134100	1	6	6	5	4	4	2	4	3	3	5	4	3	1	3	5	4	4	2	4	3	3
sp|P97821|CATC_MOUSE	P97821	Dipeptidyl peptidase 1 OS	Ctsc	145810000	157456620	338402460	47133072	130962123	129224950	126588300	109317600	96703833	195974260	78120020	86523830	108240000	188230500	2.23014e+08	84389616	105531471	103475590	91666828	102708000	1.06225e+08	115006394	139357020	117852580	1	7	7	6	6	7	4	4	6	7	6	5	6	5	4	6	6	7	4	4	6	7
sp|P97822|AN32E_MOUSE	P97822	Acidic leucine-rich nuclear phosphoprotein 32 family member E OS	Anp32e	281320000	272037420	5.23934e+08	495435680	794540610	535121900	282067440	320772960	4.35339e+08	797344220	662300100	700563800	281370000	436313700	4.34624e+08	489204000	381858030	296767400	299872260	353561760	334160290	435420820	571740400	475296850	1	7	7	6	6	7	6	7	7	6	7	6	7	6	6	6	6	7	6	7	7	6
sp|P97823|LYPA1_MOUSE	P97823	Acyl-protein thioesterase 1 OS	Lypla1	103480000	91542438	1.14795e+08	130286624	299069820	198111300	138061160	102349008	159858330	316169040	2.19659e+08	217765700	107550000	149664600	1.2018e+08	122034784	151844760	108085480	119574280	139877280	1.15789e+08	167622022	207649860	150937505	1	7	7	5	4	4	6	5	5	6	4	5	6	5	5	5	4	4	6	5	5	6
sp|P97825|JUPI1_MOUSE	P97825	Jupiter microtubule associated homolog 1 OS	Jpt1	80756000	69596010	2.05592e+08	194226400	388007010	222267700	129275820	136896480	179389640	441135400	2.59578e+08	295108000	118860000	138193380	152459040	238361760	152270091	122719490	115268140	152098560	149621820	191353560	2.5544e+08	209823200	1	4	4	2	2	4	3	4	3	3	2	4	4	3	3	2	2	4	3	4	3	3
sp|P97855|G3BP1_MOUSE	P97855	Ras GTPase-activating protein-binding protein 1 OS	G3bp1	221640000	182264940	306539400	796627840	2054332800	1263940400	140769040	199622880	2.35782e+08	2309595600	1454514600	1613157050	207070000	258700320	2.64646e+08	806540320	953776890	636502800	170565900	208539360	2.11322e+08	1166283540	1224029400	1019605200	1	17	16	12	10	12	14	16	13	11	12	10	13	14	17	12	9	11	14	15	12	11
sp|P97868|RBBP6_MOUSE	P97868	E3 ubiquitin-protein ligase RBBP6 OS	Rbbp6	9082100	1.11932e+07	1.49134e+07	1.09333e+07	43474563	14048440	11871916	11581704	0	33550054	18814598	20013335	10376000	17244936	1.41756e+07	1.532e+07	1.12509e+07	9213623	13268612	13696128	0	1.4695e+07	19522899	16141984	1	2	2	1	1	1	1	2	1	1	1	0	2	1	1	1	1	1	1	2	1	1
sp|P97930|KTHY_MOUSE	P97930	Thymidylate kinase OS	Dtymk	30521000	4.54171e+06	4.978e+07	1.6949e+07	88604253	71260070	37626298	6908328	0	154261598	77737550	80865240	24508000	12530961	37503330	36730960	55694466	30202050	23719400	18928080	0	81484630	82312560	63137580	1	7	7	4	1	6	3	7	5	3	2	0	7	5	6	4	1	6	3	7	5	3
sp|P98083|SHC1_MOUSE;sp|Q8BMC3|SHC2_MOUSE	P98083	SHC-transforming protein 1 OS	Shc1	11212000	8.51249e+06	19494312	1.31589e+07	0	4929792	9.43747e+06	1.27243e+07	1.36854e+07	28425792	17542415	21199415	10071000	15837642	1.47526e+07	1.29696e+07	0	8961186	9266854	12669696	9.53928e+06	1.4142e+07	1.48323e+07	1.5241e+07	2	2	2	2	1	2	2	0	1	2	2	2	2	2	2	2	1	2	2	0	1	2
sp|P99024|TBB5_MOUSE	P99024	Tubulin beta-5 chain OS	Tubb5	821470000	781724880	1.93391e+09	3033664000	4792221900	3014834000	616317560	813745440	9.98531e+08	5805673800	3.70661e+09	3590892500	678380000	1030425660	1473889800	1860772800	2198340000	1568463000	618974540	696509280	9.16308e+08	2873886800	3098425000	2363864500	1	6	5	5	4	6	6	6	6	5	5	6	6	6	5	4	3	5	5	5	5	4
sp|P99026|PSB4_MOUSE	P99026	Proteasome subunit beta type-4 OS	Psmb4	458350000	388089900	606868320	454964000	1092479400	734451500	540843040	533161440	8.57519e+08	1188896680	705688500	825525800	379830000	539896320	5.0838e+08	496702560	581285700	423771900	341508460	495901440	570615110	626001120	670451100	541060750	1	8	8	8	7	8	8	8	8	8	8	8	8	7	8	8	7	8	8	8	8	8
sp|P99027|RLA2_MOUSE;tr|A0A5F8MPY2|A0A5F8MPY2_MOUSE	P99027	60S acidic ribosomal protein P2 OS	Rplp2	1156200000	1354077000	2251573800	4510948800	6806251800	4641854000	1386210600	1831248000	1.79842e+09	9698189200	6814445000	7089828500	1208500000	2011339800	1.95589e+09	5387664000	3450438000	2724014000	1417870400	1947369600	1479340800	5074283000	6357780000	4865399000	2	9	9	7	8	8	8	8	9	7	7	6	9	8	9	7	8	8	8	8	9	7
sp|P99028|QCR6_MOUSE	P99028	Cytochrome b-c1 complex subunit 6, mitochondrial OS	Uqcrh	185850000	203906520	306264600	387750880	514045170	501127400	166493900	207865440	4.326e+08	582962600	403871600	576943200	208380000	224562600	2.37111e+08	481534240	360639270	262288200	203752700	233254080	2.35856e+08	303344240	404686700	380145700	1	4	4	4	4	3	3	3	4	3	3	4	4	3	4	4	4	3	3	3	4	3
[truncated: 2,681 more rows]
[truncated: 41 more columns]
