# Supplementary material for: Heme and iron toxicity in the aged spleen impairs T cell immunity through iron deprivation
Source: Nat Aging. 2025 Oct 17;5(11):2247–62. doi: 10.1038/s43587-025-00981-4 (PMC12618244; doi:10.1038/s43587-025-00981-4)
Supplement: Supplementary file 3 — Statistical source data Fig. 1. [file 43587_2025_981_MOESM3_ESM.xlsx]

## Sheet: 1a
	Aged spleen-1	Aged spleen-2	Aged spleen-3	Aged spleen-4	Aged spleen-5	Aged spleen-6	Aged LN-1	Aged LN-2	Aged LN-3	Aged LN-4	Aged LN-5	Aged LN-6	Y spl 1	Y spl 2	Y spl 3	Y spl 4	Y LN 1	Y LN 2	Y LN 3	Y LN 4
IFNg	56	54	44	38	51	58	27	24	40	28	31	46	10	9	6	5	2	2	2	2
IL2	59	64	65	59	62	64	50	57	52	51	57	56	49	48	40	45	43	42	39	41
GzB	9	10	11	9	6	8	5	6	5	6	2	5	4	3	3	4	2	2	2	2
IL10	18	25	21	14	18	22	11	12	16	10	10	15	4	3	2	2	2	1	1	2

## Sheet: 1b
aged spleen	aged LN	Young spleen	Young LN
248	152	79.8	60.4
180	97	81	63.4
276	87.1	85.1	63.9
296	106	82.8	59.8
187	120
199	94

## Sheet: 1d
aged spleen	aged LN	Young spleen	Young LN
632	453	409	364
541	413	397	361
809	582	414	377
910	486	423	370
536	410
633	449

## Sheet: 1f
aged spleen	aged LN	Young spleen	Young LN
1431	427	55.3	25.4
1160	594	36.3	24
1427	588	58.3	32
1346	322	29.8	32.7
1638	639
1242	415

## Sheet: 1h
Aged spleen	Aged LN
42.7	56
39.9	51.3
23.8	52.5
20	46.6
18.5	52.4
14	47.8

## Sheet: 1i
Aged spleen	aged LN
59.9	71.5
51.52	65
53.14	66.7
63	65.5
53.2	59.9

## Sheet: 1l
aged spl	aged LN	Young spl	young LN
82.1	92.4	97.5	96.4
72	94.5	97.4	93.8
88.9	92.6	97.1	94
86.9	88.7
67.4	87.1
90.6	92.7

## Sheet: 1n
aged spleen	aged LN	Young spleen	Young LN
5890	4193	2929	2677
4346	1258	3080	2039
6186	3506	3338	2314
5347	2590	3379	2578

## Sheet: 1o
AS ctrl	AS FTY	ALN ctrl	ALN FTY
2377	3648	600	518
1744	3359	805	236
1801	3799	123	445
1425	1581	583	127
1459	2740	578	284
1519	3795	720	419
2633	2679	358	282
	2109		203
