# Supplementary material for: Heme and iron toxicity in the aged spleen impairs T cell immunity through iron deprivation
Source: Nat Aging. 2025 Oct 17;5(11):2247–62. doi: 10.1038/s43587-025-00981-4 (PMC12618244; doi:10.1038/s43587-025-00981-4)
Supplement: Supplementary file 4 — Statistical source data Fig. 2. [file 43587_2025_981_MOESM4_ESM.xlsx]

## Sheet: 2d
Description	minus log10 (FDR Q-value)
Ribosome	36.5003
DNA replication	14.4001
Translation Factors	11.7721
Purine metabolism	7.20412
Pyrimidine metabolism	6.16685
One carbon pool by folate	5.47496
Cell cycle	5.12436
Amino Acid metabolism	3.87615
Glutathione metabolism	3.84771
Glycine, serine and threonine metabolism	2.86646
Arginine and proline metabolism	2.68194

## Sheet: 2f
Description	minus log10 (FDR Q-value)
Cell activation involved in immune response	32.0526
Response to ER stress	19.3706
Apoptotic process	16.4425
Defense response	16.1013
Oxidation reduction process	14.7471
Protein folding	13.4214
ER unfolded protein response	11.8125
Response to cytokine	10.1844
Regulation of response to stress	8.77469
Innate immune response	8.47237
Proteolysis	8.01863
Inflammatory response	6.3363

## Sheet: 2g
-Log Student's T-test p-value LFQ intensity Old_0hr_LFQ intensity Young_0hr	p value	Student's T-test Difference LFQ intensity Old_0hr_LFQ intensity Young_0hr	Student's T-test Test statistic LFQ intensity Old_0hr_LFQ intensity Young_0hr	LFQ intensity Old_0hr_Day 1	LFQ intensity Old_0hr_Day 2	LFQ intensity Old_0hr_Day 3	LFQ intensity Young_0hr_Day 1	LFQ intensity Young_0hr_Day 2	LFQ intensity Young_0hr_Day 3
2.55875	0.0027622	2.78377	6.57965	25.2317	25.6375	26.604	23.2317	22.8327	23.0576
2.48036	0.00330858	7.19104	6.26671	32.6944	34.9461	36.1547	27.1507	28.4394	26.632
2.26133	0.00547861	3.91664	5.45768	24.4425	25.8741	24.9716	20.9688	20.2909	22.2786
2.15344	0.00702359	1.8774	5.0916	26.673	27.2262	27.8504	25.6292	25.1371	25.3511
2.13026	0.00740858	5.77406	5.01555	32.611	34.4943	35.9019	28.1604	29.8249	27.6998
1.94159	0.0114397	1.137	4.42801	26.4138	27.0505	27.0401	25.9694	25.4645	25.6595
1.93003	0.0117483	3.24447	4.39375	23.8191	25.433	25.3811	21.3094	22.6413	20.9491
1.79081	0.016188	2.85803	3.9957	26.726	27.9705	29.0737	24.8142	25.5195	24.8623
1.50224	0.0314598	2.11853	3.24717	24.8385	25.2021	26.9088	23.4298	23.7995	23.3645

## Sheet: 2i
young spleen	aged spleen
551	752
596	733
595	669
616	782
	724
	727

## Sheet: 2k
young spleen	aged spleen
420	432
334	471
382	526
371	567
	719
	639
