# Supplementary material for: Heme and iron toxicity in the aged spleen impairs T cell immunity through iron deprivation
Source: Nat Aging. 2025 Oct 17;5(11):2247–62. doi: 10.1038/s43587-025-00981-4 (PMC12618244; doi:10.1038/s43587-025-00981-4)
Supplement: Supplementary file 5 — Statistical source data Fig. 3. [file 43587_2025_981_MOESM5_ESM.xlsx]

## Sheet: 3b
spl-aged	LN-aged	spl-young	LN-young
1171	530	446	390
1177	608	636	418
1053	717	735	520
1051	660	746	510
1375	545
1292	570
946	503

## Sheet: 3d
old spleen	old lymph node	young spleen	young ln
2910	2687	1709	1371
2298	2570	705	1403
2187	2490	2023	1796
2578	3341	546	982
2116	2620

## Sheet: 3e
AS	ALN
18.1	0.24
18.6	1
16.2	0.56
10.5	0.43

## Sheet: 3g
Control	FTY
2532	3724
2502	3439
2479	3241
2359	2898
2013	3030
1925	2889
2364	2743
2139	2977

## Sheet: 3h
Control	FTY
998	1377
1066	1352
1104	1492
989	1068
1230	1099
1075	1673
1090	1262
1198	1355

## Sheet: 3l
Young spleen	Aged Spleen
1.23597	1.89917
0.783786	2.50209
0.693349	1.86903
1.45307	2.2668
1.02018	1.98368
0.850147	2.77715
0.9635	2.04035

## Sheet: 3m
Young spleen	Aged Spleen
0.717168	1.02116
0.788214	1.19411
1.06226	1.50936
0.713464	1.59395
1.10177	1.83499
1.46012	0.968417
1.04448	1.51287
1.17362	1.5947
0.754673	1.91985
0.758441	1.68199
1.03517	1.85791
1.04896	1.57289
1.34165

## Sheet: 3n
Young spleen	Aged Spleen
1.0347	1.40349
0.775784	0.966499
0.731724	1.00709
0.880286	1.48457
1.08686	1.57059
1.49638	1.21456
0.994261	1.84183

## Sheet: 3p
control	splenectomy
641	611
656	562
632	589
584	597
635	580

## Sheet: 3q
control	splenectomy
439	363
462	413
494	441
474	396
