# Supplementary material for: Heme and iron toxicity in the aged spleen impairs T cell immunity through iron deprivation
Source: Nat Aging. 2025 Oct 17;5(11):2247–62. doi: 10.1038/s43587-025-00981-4 (PMC12618244; doi:10.1038/s43587-025-00981-4)
Supplement: Supplementary file 7 — Statistical source data Fig. 4. [file 43587_2025_981_MOESM7_ESM.xlsx]

## Sheet: 4a
ctrl	heme	heme+BSA
81.6	22.3	60.5
77.9	22	65.5
84.1	22.5	60.05
80.9	14.7	50.4

## Sheet: 4d
	ctrl				heme				heme+BSA
G0	4.6	8.6	6.6	5.6	23.8	36.3	28.3	26.3	6.43	9.07	8.27	8.2
G1	13.2	13.9	14.1	10.5	45.9	41.7	46.5	42.6	19.1	15.4	17.3	15.4
G2	24.2	28.9	28.4	23.1	19.1	12.6	21	26.3	37.8	38.6	42.8	37.7
G3	39.1	36.2	38.1	41.3	0.99	0.5	0.88	1.37	25.8	27.5	25.6	30.2
G4	13.5	8.1	10.6	16.7	0.107	0.335	0.201	0.23	3.875	4.695	3.42	5.185

## Sheet: 4e
ctrl	heme 50	heme 100
56	102	127
57.3	89	119
73.3	92.2	147
51.9	98.8	133

## Sheet: 4h
ctrl	SnMP	heme	heme+SnMP
56	71.3	102	196
57.3	66.5	89	213
73.3	71	92.2	221
51.9	66	98.8	265

## Sheet: 4j
control	heme 200	heme + BSA
2711	4521	2578
2593	4405	2847
2753	4221	2935

## Sheet: 4l
heme	heme+NAC 2.5mM	heme+NAC 5mM
5.67	15.1667	25.6333
6.14	20.1667	30.1333
6.39	15.6	29.0333

## Sheet: 4o
control	heme	heme + BSA
2062	3852	2676
1967	3807	2387
2090	4006	2396

## Sheet: 4q
young spleen	Aged spleen
217	211
248	178
232	231
229	216
233	338
	186
	221
