# Supplementary material for: Heme and iron toxicity in the aged spleen impairs T cell immunity through iron deprivation
Source: Nat Aging. 2025 Oct 17;5(11):2247–62. doi: 10.1038/s43587-025-00981-4 (PMC12618244; doi:10.1038/s43587-025-00981-4)
Supplement: Supplementary file 8 — Statistical source data Fig. 5. [file 43587_2025_981_MOESM8_ESM.xlsx]

## Sheet: 5a
RSL conc.	young				Aged
0	74	72.1	70	71.5	55	47.8	41.1	46.9	32.9	46.9
0.05	30.9	33.7	37.9	43.8	51.4	39.1	34.9	33.1	21.3	38.2
0.1	6.39	7.05	12	10.4	34.5	23.8	21.7	16.2	10.7	24.5
0.2	1.69	2.91	2.24	3.11	24.7	16.7	14.4	8.68	4.84	12.5
0.3	0.73	0.73	0.81	0.85	11.7	5.04	6.28	4.02	2.56	6.3
0.4	0.45	0.78	1.42	1.12	12.6	5.74	6.96	3.39	3.47	5.92

## Sheet: 5b
Aged spleen	Aged LN	Young spleen	Young LN
43.85	28.47	11.27	6.95
48.28	29.81	8.92	5.11
26.95	33.73	10.98	7.04
42.91	22.88	10.45	9.25
39.14	13.1	26.81	7.29
51.64	30.2

## Sheet: 5c
Aged spleen	aged LN	young spleen	young LN
287	504	402	528
233	392	426	609
355	463	455	550
283	414	412	438
249	320	364	622
341	478

## Sheet: 5e
control	RSL3 (0/1 uM)	RSL3+SE 1:16
80.15	15.9	35.85
77	20.9	38.15
81.4	18.5	40.25
75.95	17.45	28.45

## Sheet: 5g
control	RSL3	RSL3+RBC 1:16
80.95	4.39	46.8
79.05	7.065	44.35
85.05	6.725	49
78.2	6.345	40.8

## Sheet: 5i
ctrl	RSL 0.2	RSL + RBC
2166.5	3360	1489.5
2070	3078.5	1580.5
2997	4221.5	2078.5
3011	4337.5	1778.5

## Sheet: 5l
Aged spleen	Aged LN	Young spleen	Young LN
71.4465	48.377	48.2218	31.9388
73.0159	67.2432	35.0158	48.3015
65.5303	70.7506	31.3559	32.7387
67.5539	41.7666	40.1665	36.2683
65.2491	32.7957	55.7794	50.6173
