# Supplementary material for: Heme and iron toxicity in the aged spleen impairs T cell immunity through iron deprivation
Source: Nat Aging. 2025 Oct 17;5(11):2247–62. doi: 10.1038/s43587-025-00981-4 (PMC12618244; doi:10.1038/s43587-025-00981-4)
Supplement: Supplementary file 9 — Statistical source data Fig. 6. [file 43587_2025_981_MOESM9_ESM.xlsx]

## Sheet: 6a
ctrl	ferristatin II	RSL3	RSL3+ferristatin II
75.5	75.45	8.945	77.05
73.25	74.45	7.14	78.3
73.2	73.65	6.835	74.2
70.8	71.85	8.255	71.15

## Sheet: 6c
ctrl	FAC 100	RSL 0.2	RSL+FAC 100
46.9	43.2	27.4	15.2
46.4	42.6	25.2	16.2
48.4	44.5	26.2	14.6
46.8	44.3	24.9	14.7

## Sheet: 6e
ctrl	FAC 100	RSL 0.2	RSL+FAC 100
2990	3070	3258	3791
2622	3111	3290	3624
2654	3187	3225	3617
2723	3188	3115	3591

## Sheet: 6h
		WT				IRP2KO
	RSL 0	78.5667	73.6	77.5667	80.5	83.5667	84.8333	84.6	83.5333
	RSL 0.1	46.4667	43.6	47.9667	46.2	62.8	69	72.8667	69.0667
	RSL 0.2	18.6333	19	20.8	16.9333	23.6	24.9	31.0333	27.4333

## Sheet: 6i
WT	IRP2 KO
3165.33	4131.33
3356.67	3636.67
2974.33	3799.33
3065.33	3773
