# Supplementary material for: Heme and iron toxicity in the aged spleen impairs T cell immunity through iron deprivation
Source: Nat Aging. 2025 Oct 17;5(11):2247–62. doi: 10.1038/s43587-025-00981-4 (PMC12618244; doi:10.1038/s43587-025-00981-4)
Supplement: Supplementary file 11 — Statistical source data Fig. 7. [file 43587_2025_981_MOESM11_ESM.xlsx]

## Sheet: 7a
	IRP2KO				WT
0h	35	34.8667	31.3	29	32.2667	33.6333	32.3	31
24h ac	951	1353	882.667	706	873.333	960	1188.67	801.667
48h ac	3393.33	3387.33	3980	3355	6557	7345.33	6551	4552.33
72h act	5704	6047.33	4994.67	4796.67	8924.33	9210	8884.67	8097.33

## Sheet: 7b
Time (hr)	young						aged
0	83.8	70.8	76.9	73.3			102	89.6	77.4	82	71.3	95.5
6	91.9	106	105	106			174	188	167	166	223	174
9	164	176	196	176			283	360	294	303	295	291
12	566	719	593	573			723	578	695	563	515	694
24	2132	3522	2223	1738			970	1129	1230	1324	1085	1004
48	3039	3257	3193	4982			2913	2735	3552	3520	2525	2564
72	5596	5292	5041	5285			3039	3690	3559	3338	2365	2781

## Sheet: 7d
Time (hr)	young						aged
0	607	579	495	522			486	515	455	375	372	404
6	496	438	407	446			409	449	386	421	432	403
9	713	644	582	601			531	541	500	535	553	530
12	988	834	810	843			819	707	712	566	717	668
24	1494	1471	1121	1206			1040	1077	951	807	802	758
48	2383	1956	1828	1922			1565	1586	1528	1313	1372	1312
72	3027	2598	2187	2865			1710	1509	1578	1305	1438	1182

## Sheet: 7f
RBC 0	RBC 1.1024	RBC 1.512	RBC 1.256	RBC 1.128	RBC 1.64	RBC 1.32	RBC 1.16	RBC 1.8
8248	8069	8237	5673.5	3503.5	2415	1384	629.5	336
9822.5	9167.5	7922	7991.5	6297.5	4597.5	2153.5	1059.5	396
8710	9198.5	8099.5	7190	5152.5	3292.5	1643.5	734.5	361
9087	9463	8840.5	7444.5	5136.5	3764.5	1736	818.5	371

## Sheet: 7h
RBC 0	RBC 1.128	RBC 1.8
24708	50309	15931
26970	58814	16231
21988	51948	18803
24667	55440	19304

## Sheet: 7j
	RBC 0 RSL0						RBC 0 RSL0.2						RBC 1.8 RSL 0.2
Holo 0	81.4	85.4	80.3	84.8			13.3	14.7	13.7	22.8			55.3	49.4	50.3	53.9
Holo 1	85.2	86.1	83.5	85			12.9	13.7	15.2	19.5			50.4	46.3	48.4	50.4
Holo 4	84.6	85.6	84	85.3			12.6	13.6	14.3	19.1			50.8	49.8	47.2	50
Holo 11	84.5		84.5	87.4			11.6	15.4	15	18.4			49.7	45.6	47.6	47.7
Holo 33	85.1	86.4	82	87.3			13.5	16.2	13.8	21			51.4	44.3	49.4	44.3
Holo 100	81.7	85.5	77.6	84.2			13.3	13.1	14.6	17.3			42.2	37.2	40.4	44.1

## Sheet: 7k
	RBC 0 RSL0				RBC 0 RSL0.2				RBC 1.8 RSL 0.2
FAC 0	82	86.7	71.5	87.2	11.9	17.1	17.9	23.2	55.4	54.8	52.3	53
FAC 1.8	84.8	86.5	77.3	88.4	12.9	19	18.7	17.2	54.6	49.4	50.9	49
FAC 5	84.6	86.3	80.4	86.4	12.1	21.4	18.5	19.9	46	39.4	38.4	34.2
FAC 16	84.2	86.8	81.3	89.8	10.8	18.1	16.3	17.6	9.73	7.18	8.34	6.05
FAC 50	88	87.8	83.3	89	10	12.5	14.2	14.2	2.17	2.91	1.54	1.88
FAC 150	87.4	87.8	80.5	90.2	10.3	10.1	13.3	11.5	3.25	3.36	4.01	3.11
