# Supplementary material for: Heme and iron toxicity in the aged spleen impairs T cell immunity through iron deprivation
Source: Nat Aging. 2025 Oct 17;5(11):2247–62. doi: 10.1038/s43587-025-00981-4 (PMC12618244; doi:10.1038/s43587-025-00981-4)
Supplement: Supplementary file 12 — Statistical source data Fig. 8. [file 43587_2025_981_MOESM12_ESM.xlsx]

## Sheet: 8a
	Aged- control						Aged-FAC						Aged- holo
0	82.9	67.9	57	69.1	62.1		61.9	44.8	37.2	49.6	42.2		58.6	49.4	33.5	48	39.9
1	9.81	27	21.2	11.1	14.7		15.2	28	15.8	12.3	13.5		18	33.3	17.4	12.6	16.4
2	5.39	3.31	16.3	10.9	15.3		16	13.1	23.3	14.1	20.4		17	11.8	26.5	15.7	22.4
3	1.26	1.08	3.97	7.98	7.04		6.07	12.9	22.3	22.3	23		5.48	4.48	21.1	22.6	20.2
4	0	0	0	0	0		0	0	0	0	0		0	0	0	0	0

## Sheet: 8c
	Young control					Young-FAC					Young-holo
0	10.7	9.75	19.4	10.6		5.82	5.55	11.5	6.52		8.2	8.2	15.1	8.67
1	27.2	23	35.2	23.9		16.7	13.6	26.4	14.5		20.1	17.1	30.1	17.6
2	42.7	43.5	35.5	43		47.5	46.1	45	45.2		44.5	43.1	40	43.1
3	17.5	21.8	8.54	20.9		26.3	31.4	15.1	30.6		23.4	27.7	12.9	27
4	0.56	0.55	0.16	0.56		2.11	1.93	0.56	2.11		2.2	2.32	0.55	2.5

## Sheet: 8f
PBS	VAC	VAC/FAC
0.27	0.092	9.93
0.26	3.94	5.89
0.39	2.71	4.33
0.62	7.77	20.3
0.33		7.46
		13
		17.5

## Sheet: 8h
PBS	VAC	VAC/FAC
0.99	0.15	5.46
0.62	11.1	20
0.84	4.54	7.84
1.25	27.3	15.9
0.51	1.69	1.98
0.6		3.67
		22
		3.23
		1.04

## Sheet: 8k
alum	ova	FAC
0.19	1.36	0.7
0.45	0.19	2.78
0.25	0.79	0.43
0.19	2.21	2.31
0.28	0.93	2.34
0.72	0.92	1.63
0.19		0.8
		1.7

## Sheet: 8l
	alum	ova	FAC
	0	474	352
	12	39	1924
	0	79	493
	2	57	1198
	0	373	814
	0	378	76
	0		408
			2723
