# Supplementary material for: Heme and iron toxicity in the aged spleen impairs T cell immunity through iron deprivation
Source: Nat Aging. 2025 Oct 17;5(11):2247–62. doi: 10.1038/s43587-025-00981-4 (PMC12618244; doi:10.1038/s43587-025-00981-4)
Supplement: Supplementary file 13 — Statistical source data Extended Data Fig. 1. [file 43587_2025_981_MOESM13_ESM.xlsx]

## Sheet: 1b
aged spleen	aged LN
8.89	4.99
9.67	5.86
10.8	4.72
9.15	5.81
5.68	2.01
7.74	5.48

## Sheet: 1c
aged spleen	aged LN
55.7	27.2
53.9	23.7
43.8	39.7
37.6	28
50.8	31.1
57.6	45.8

## Sheet: 1d
aged spleen	aged LN
58.6	49.6
63.9	56.6
65.2	52.2
58.9	50.5
61.5	57.2
64	56.2

## Sheet: 1e
aged spleen	aged LN
17.7	10.8
24.5	11.9
20.9	15.7
14.1	9.82
18.1	9.76
22.3	15.3

## Sheet: 1f
aged spleen	aged LN
166	139
110	94.6
317	79.2
296	128
86.3	66.4
144	86

## Sheet: 1g
aged spleen	aged LN
544	459
515	444
647	512
493	405
571	556

## Sheet: 1h
Aged spleen	Aged LN
1487	169
393	287
414	358
918	158
2020	849
548	219

## Sheet: 1i
control	FTY
3518	5040
3063	4737
3438	5056
2680	3103
2970	4224
2709	4948
3430	3535
	3286

## Sheet: 1j
control	FTY
748	871
788	999
709	698
721	686
759	716
948	769
784	641
808	812

## Sheet: 1k
control	FTY
493	538
420	572
444	388
424	388
489	432
462	467
468	357
	406

[truncated: 3 more sheets: 1o, 1p, 1q]
