# Supplementary material for: Heme and iron toxicity in the aged spleen impairs T cell immunity through iron deprivation
Source: Nat Aging. 2025 Oct 17;5(11):2247–62. doi: 10.1038/s43587-025-00981-4 (PMC12618244; doi:10.1038/s43587-025-00981-4)
Supplement: Supplementary file 14 — Statistical source data Extended Data Fig. 2. [file 43587_2025_981_MOESM14_ESM.xlsx]

## Sheet: 2b
young	aged
1.1003	9.3909
0.6898	8.8727
0.9071	15.2262
0.8938	9.2929
1.409	4.6631
	8.1511
	4.939
	2.6267

## Sheet: 2c
young	aged
1.2109	2.3918
1.1868	2.8432
0.8589	3.0094
0.8297	3.7308
0.9138	1.4511
	2.0011
	1.7632
	0.6904

## Sheet: 2d
young	aged
0.732851	13.6738
0.5421	18.7283
0.916324	13.4921
0.986797	6.84186
1.82193	5.59193
	6.62418
	6.27778
	1.02542

## Sheet: 2e
young	aged
2.61985	1.71879
0.474846	3.05545
0.402233	2.71642
0.590654	1.86385
0.912413	1.41536
	2.03883
	2.06739

## Sheet: 2f
young	aged
0.706671	2.59958
0.664961	1.93638
0.801358	3.01636
0.934064	3.06597
1.89295	3.5218
	1.06356

## Sheet: 2g
AS	ALN	YS	YLN
879	556	720	568
1060	716	843	613
1138	784	667	546
1016	625	636	536
864	503
1315	741

## Sheet: 2h
AS	ALN	YS	YLN
1175	847	550	508
712	673	600	510
1343	1009	492	489
1036	753	455	530
795	704
837	679

## Sheet: 2i
AS	ALN	YS	YLN
951	657	480	285
915	822	453	307
1389	965	408	336
1846	846	393	340
775	590
966	594
