# Supplementary material for: Heme and iron toxicity in the aged spleen impairs T cell immunity through iron deprivation
Source: Nat Aging. 2025 Oct 17;5(11):2247–62. doi: 10.1038/s43587-025-00981-4 (PMC12618244; doi:10.1038/s43587-025-00981-4)
Supplement: Supplementary file 15 — Statistical source data Extended Data Fig. 3. [file 43587_2025_981_MOESM15_ESM.xlsx]

## Sheet: 3a
young	aged
106	165
64.1	112
109	227
67.4	100
118	105

## Sheet: 3b
young	aged
1096	1122
869	980
877	1216
846	945
864	852

## Sheet: 3c
young	aged
2028	1785
1763	1921
1732	2579
1546	1551
1865	1646

## Sheet: 3d
young spl	young LN	aged spl	aged LN
2.36364	1.63636	9.3	3.11111
2.54545	0.727273	7	3.22222
2.18182	0.909091	5.1	2.77778
2.54545	0.727273	5.2
