# Supplementary material for: Heme and iron toxicity in the aged spleen impairs T cell immunity through iron deprivation
Source: Nat Aging. 2025 Oct 17;5(11):2247–62. doi: 10.1038/s43587-025-00981-4 (PMC12618244; doi:10.1038/s43587-025-00981-4)
Supplement: Supplementary file 16 — Statistical source data Extended Data Fig. 4. [file 43587_2025_981_MOESM16_ESM.xlsx]

## Sheet: 4a
SE dilution	Aged Spleen extract					Young Spleen extract
SE0	85.8	86.6	87.3	87.4	89.3	85.8	86.6	87.3	87.4	89.3
SE 1.32	86.6	84.6	85.4			89.2	86.1	86.9
SE 1.16	82.9	82.7	80.8			86	84.6	85
SE 1.8	62.6	61.7	64.1			82.8	84.8	85.8
SE 1.4	11.6	11.6	13.3			73.2	70	74.2
SE 1.2	1.98	2.29	2.17			23.8	24.5	21.8

## Sheet: 4b
ctrl	DFO	SE	SE+DFO
73.55	73.25	4.98	61.5
73.15	73.1	5.065	58.65
83.05	82.85	7.425	69.1
70.55	71.35	4.805	55.35

## Sheet: 4c
ctrl	holo	se	se+holo
83.3	71.75	4.075	23.35
73.25	67	4.045	20.85
85.85	79.15	9.23	27.6
73.95	63.7	4.67	18.85

## Sheet: 4d
ctrl	apo	se	se+apo
76.3	69.05	4.96	25.75
67.65	63.35	3.8	23.25
89.15	80.9	10.21	30.95
71.15	61.8	4.12	23

## Sheet: 4e
ctrl	BSA	SE	SE+BSA
78.4	80.9	9.095	68.35
69.9	70.2	3.565	63.65
87.8	84.3	8.255	75.7
69.8	73.75	6.44	59.35

## Sheet: 4f
SE	SE+BSA
4.7	74.5
5.7	71.2
0.5	67.4
3.6	65.8

## Sheet: 4h
SE	SE+NAC 2.5mM	SE+NAC 5mM
2.02	26.7333	16.0333
2.31	30.7	16.7
2.12	29.1667	12.3

## Sheet: 4k
control	BSA (200mM)	NAC (5mM)
37	35.2	41.7
40.3	38	41.9
39.1	37.2	41.6
