# Supplementary material for: Heme and iron toxicity in the aged spleen impairs T cell immunity through iron deprivation
Source: Nat Aging. 2025 Oct 17;5(11):2247–62. doi: 10.1038/s43587-025-00981-4 (PMC12618244; doi:10.1038/s43587-025-00981-4)
Supplement: Supplementary file 17 — Statistical source data Extended Data Fig. 5. [file 43587_2025_981_MOESM17_ESM.xlsx]

## Sheet: 5b
0	1.128	1.64	1.32	1.16	1.8
80.95	68	62.5	53.85	46.85	39.35
79.05	68.05	62.55	52.3	48.75	40.1
85.05	71.6	66.35	53.45	46.95	36.8
78.2	63	60.55	48.05	41.95	32.65

## Sheet: 5c
0	1.128	1.64	1.32	1.16	1.8
4.39	19.2	23.1	33.8	46.8	38.65
7.065	20.2	28.6	41.45	44.35	45.8
6.725	25.35	36.85	45.3	49	37.7
6.345	16.45	23	31.7	40.8	33.95
