# Supplementary material for: Heme and iron toxicity in the aged spleen impairs T cell immunity through iron deprivation
Source: Nat Aging. 2025 Oct 17;5(11):2247–62. doi: 10.1038/s43587-025-00981-4 (PMC12618244; doi:10.1038/s43587-025-00981-4)
Supplement: Supplementary file 18 — Statistical source data Extended Data Fig. 6. [file 43587_2025_981_MOESM18_ESM.xlsx]

## Sheet: 6a
WT	IRP2 KO
967	452
968.667	537
908	452
700.667	445.333

## Sheet: 6b
aged spleen	aged LN	Young spleen	Young LN
4067	6385	8347	9000
4037	6286	9067	5710
4218	6120	7689	7800
4936	6093

## Sheet: 6d
young-CD4	aged-CD4	young-CD8	aged-CD8
5678	4421	6566	5657
5137	3831	5875	5498
4819	3656	5921	5144
5629	3317	6391	5248
	3529		4620
	3537		5741

## Sheet: 6e
Time	CD4 young						CD4 aged						CD8 young						CD8 aged
0	45	45.7	47.4	46.2			109	96.6	81.1	77.6	80.6	73.8	120	88	91.9	90.1			76.9	64.2	56.1	65.8	44.5	105
6	66.2	76.8	84.3	80.9			143	146	144	132	146	137	109	125	106	111			151	150	138	158	154	187
9	123	135	164	142			207	243	254	205	255	218	182	209	191	185			329	391	320	343	280	335
12	480	594	542	494			405	351	490	294	373	442	570	765	550	550			1123	671	836	813	501	1005
24	2482	3346	2352	1774			626	626	789	600	632	615	1877	4224	2286	1838			2383	1962	2326	2742	1667	1874
48	2169	2395	2080	3447			1795	1140	2043	1555	1172	1121	4481	4807	4480	7185			6272	4377	5573	6805	4140	5445
72	3774	3184	2942	3393			2255	2219	1976	1421	1356	1505	6184	6416	5758	6207			4971	6167	6082	5393	3707	5547

## Sheet: 6f
CD4+	CD8+
56.47	34.0425
54.5	40.6739
38.43	16.5865
52.05	26.0083
35.93	15.978
55.86	42.6027
