# Supplementary material for: Heme and iron toxicity in the aged spleen impairs T cell immunity through iron deprivation
Source: Nat Aging. 2025 Oct 17;5(11):2247–62. doi: 10.1038/s43587-025-00981-4 (PMC12618244; doi:10.1038/s43587-025-00981-4)
Supplement: Supplementary file 19 — Statistical source data Extended Data Fig. 7. [file 43587_2025_981_MOESM19_ESM.xlsx]

## Sheet: 7a
	IRP KO				WT KO
0	20.6	19.9667	21.9	18.9333	11.7667	11.1333	10.4533	9.005
1	26.7333	28.1667	27.9667	27.1333	15.9667	14.6667	15.9	16.1
2	37.9333	36.2	37.9	38.4667	35.5	36.6667	37.5333	35.2
3	13.1667	13.8	9.93667	12.5333	36.5	35.2667	33.6667	37.5

## Sheet: 7c
	young	Aged	Aged+FAC
	4123	2270	3305
	6450	2438	4791
	3938	2769	5899
	4620	1745	3527
		2523	4675
		3119	3000

## Sheet: 7e
	FAC			holo			no
aged CD4	67.8	69.6	68.2	68.7	65.9	66	50.4	51.9	51.1
aged CD8	75	75.3	76.8	75.9	72.9	73.1	56.8	60.8	59.1

## Sheet: 7f
	FAC			holo			ctrl
young CD4	86.6	86	86.3	79.7	85.3	83.4	80.8	81.2	80.9
young CD8	85.2	85.3	86.1	85	84.2	85.2	84	83.6	83.4

## Sheet: 7h
	Young control					Young-FAC					Young-holo
0	9.26	7.22	11.1	9.53		4.62	4.28	5.69	6.04		7.05	7.38	8.43	8.5
1	25.9	26.2	24.7	28.2		15.6	13.9	13	16.7		18.4	17.4	17.2	19.4
2	41.9	42	39.4	43.3		47.6	48.6	44.1	46.9		43.9	44.6	40.2	42.9
3	22	23.3	23.8	18.4		29.6	30.5	32.2	27.3		26.3	26.3	28	26.3
4	0.79	1.01	1.02	0.47		2.33	2.46	4.8	2.92		4.12	4.25	5.96	2.79

## Sheet: 7j
	Aged- control					Aged-FAC					Aged- holo
0	56.4	36.1	39.8	27.7		40.9	18.2	18	12.3		39.5	25.5	25.8	15
1	9.92	15.6	11	14.9		7.17	11.1	18	8.97		7.98	15.5	9.41	11.7
2	17.8	29.1	26.9	29.6		22.1	24.4	12.6	24.7		22.9	25.6	18.3	26.3
3	14.4	17.7	15.9	25.1		26.1	42.7	41.8	45		22.4	30.2	38.3	37.8
4	1.22	1.67	5.98	2.22		3.48	3.04	8.8	8.82		6.99	2.53	7.02	8.78

## Sheet: 7l
	ALN ctrl				ALN FAC
0	41.4	40.8	41.6	37.8	18.3	15.2	17.3	16.6
1	18.1	19.2	19.2	19.1	10.9	11.1	10.8	11.3
2	25.3	26.1	25.5	28.9	30.7	32.4	32.9	30.9
3	9.49	7.63	7.45	8.8	33.3	34.5	32.8	33.6
